# Supplementary material for: Discrete wavelet transform-driven optimized deep learning-based framework for dyslexia detection using EEG signals
Source: Front Neuroinform. 2026 Mar 25;20:1765088. doi: 10.3389/fninf.2026.1765088 (PMC13057293; doi:10.3389/fninf.2026.1765088)
Supplement: Supplementary file 1 [file Data_Sheet_1.CSV]

PatientID	EpochID	Fold	y_true	y_pred	y_prob
1107	2	1	1	0	0.299695695
1107	13	1	1	0	0.801468542
1107	20	1	1	0	0.81133707
1107	25	1	1	1	0.831200312
1107	30	1	1	0	0.809564671
1107	32	1	1	0	0.809930752
1108	17	1	1	0	0.75794965
1108	26	1	1	0	0.809944331
1109	8	1	1	1	0.82844584
1109	21	1	1	1	0.855436855
2301	16	1	1	1	0.82844584
2301	24	1	1	1	0.830559805
2301	28	1	1	0	0.809930752
2302	2	1	1	0	0.75794965
2302	10	1	1	0	0.809944331
2302	11	1	1	0	0.75794965
2302	17	1	1	1	0.858915963
2302	20	1	1	0	0.81241502
2302	27	1	1	1	0.858915963
2302	28	1	1	0	0.738463003
2303	5	1	1	0	0.734358488
2303	6	1	1	0	0.790589561
2303	7	1	1	0	0.813729573
2303	16	1	1	0	0.798980766
2303	17	1	1	0	0.771421226
2303	22	1	1	0	0.772695974
2304	10	1	1	0	0.761455974
2304	24	1	1	0	0.76134945
2305	11	1	1	0	0.753697428
2305	14	1	1	1	0.871035924
2306	7	1	1	1	0.89972643
2306	13	1	1	1	0.847436445
2306	22	1	1	0	0.806929889
2306	25	1	1	0	0.709178024
2307	4	1	1	0	0.717100987
2307	8	1	1	0	0.612365784
2307	12	1	1	1	0.900332412
2307	16	1	1	1	0.872785983
2307	25	1	1	1	0.851983105
2307	28	1	1	1	0.869061923
2307	29	1	1	1	0.892154145
2308	0	1	1	1	0.879086439
2308	18	1	1	1	0.905078343
2309	1	1	1	1	0.907338725
2309	3	1	1	0	0.740739836
2309	4	1	1	1	0.833146508
2309	24	1	1	0	0.824821481
2309	25	1	1	1	0.900444338
2310	4	1	1	1	0.872363723
2310	6	1	1	1	0.881695123
2310	27	1	1	1	0.877302337
2310	31	1	1	1	0.905749914
2311	4	1	1	1	0.9666339
2311	11	1	1	0	0.789286358
2312	7	1	1	1	0.927011219
2312	18	1	1	1	0.879821067
2312	32	1	1	1	0.843236366
2313	3	1	1	1	0.932713985
2313	11	1	1	0	0.801490674
2313	16	1	1	1	0.846742017
2313	26	1	1	0	0.72323936
2314	10	1	1	1	0.860839594
2314	15	1	1	1	0.855257128
2314	17	1	1	1	0.856526756
2314	26	1	1	1	0.863435015
2314	32	1	1	1	0.863342895
2315	27	1	1	1	0.89067531
2316	0	1	1	1	0.853041993
2316	2	1	1	1	0.860440303
2319	3	1	1	0	0.804181124
2319	8	1	1	1	0.886052271
2319	28	1	1	1	0.884137152
2320	7	1	1	1	0.941428499
2320	8	1	1	1	0.873430448
2320	11	1	1	1	0.924664869
2320	23	1	1	1	0.970398182
2320	29	1	1	1	0.867800396
2320	30	1	1	1	0.888913389
2320	32	1	1	0	0.793743406
2321	4	1	1	0	0.742001322
2321	28	1	1	1	0.906843637
2321	31	1	1	1	0.852664196
2321	33	1	1	1	0.89244061
2322	11	1	1	0	0.290396129
3301	0	1	1	0	0.28909934
3301	5	1	1	0	0.26573085
3301	23	1	1	1	0.829128685
3301	30	1	1	0	0.342108409
3301	32	1	1	0	0.163592015
3302	18	1	0	0	0.177181543
3302	22	1	0	0	0.168501197
3302	30	1	0	0	0.152908599
3303	6	1	0	0	0.482134682
3303	13	1	0	0	0.77750074
3303	30	1	0	0	0.199724939
3303	33	1	0	0	0.338160474
3304	13	1	0	0	0.369603032
3305	20	1	0	0	0.330809927
3306	0	1	0	0	0.680254588
3306	2	1	0	0	0.300125384
3306	5	1	0	0	0.177464267
3306	6	1	0	0	0.17623942
3306	17	1	0	0	0.156154886
3306	18	1	0	0	0.138729584
3306	25	1	0	0	0.063562961
3306	26	1	0	0	0.222175529
3307	2	1	0	0	0.129724091
3307	11	1	0	0	0.07834853
3307	16	1	0	0	0.141400276
3307	21	1	0	0	0.055703894
3307	25	1	0	1	0.902365973
3307	27	1	0	0	0.729864207
3307	28	1	0	0	0.239021882
3308	0	1	0	0	0.305130442
3308	23	1	0	0	0.74097727
3309	29	1	0	0	0.459369202
3309	32	1	0	0	0.088984876
4401	2	1	0	0	0.251967608
4401	14	1	0	0	0.176822595
4401	16	1	0	0	0.206979979
4403	2	1	0	0	0.199582467
4403	20	1	0	0	0.167695858
4403	25	1	0	0	0.177137469
4403	29	1	0	0	0.16983535
4403	32	1	0	0	0.135779019
4404	10	1	0	0	0.125947087
4404	16	1	0	0	0.119576451
4404	25	1	0	0	0.110834033
4405	22	1	0	0	0.076081488
4405	23	1	0	0	0.08479541
4406	5	1	0	0	0.079864526
4406	10	1	0	0	0.121047264
4406	14	1	0	0	0.10652892
4406	17	1	0	0	0.050591249
4407	8	1	0	0	0.10602009
4407	9	1	0	0	0.061656415
4407	17	1	0	0	0.101153767
4407	21	1	0	0	0.076594238
4407	27	1	0	0	0.130132395
4408	1	1	0	0	0.137229273
4408	8	1	0	0	0.115113611
4408	12	1	0	0	0.112865915
4408	15	1	0	0	0.146415582
4408	32	1	0	0	0.14006816
4409	2	1	0	0	0.122840045
4409	12	1	0	0	0.170848585
4409	21	1	0	0	0.095817673
4409	22	1	0	0	0.24016125
4409	30	1	0	0	0.530247133
4410	9	1	0	0	0.419061448
4410	10	1	0	0	0.186061517
4410	13	1	0	0	0.143734318
4411	18	1	0	0	0.145977631
4411	19	1	0	0	0.058723976
4412	8	1	0	0	0.154595569
4412	9	1	0	0	0.098429247
4412	17	1	0	0	0.145360349
4413	11	1	0	0	0.154339855
4413	20	1	0	0	0.174121576
4413	29	1	0	0	0.186625048
4414	5	1	0	0	0.330819454
4414	10	1	0	0	0.175886901
4414	12	1	0	0	0.202294232
4415	8	1	0	0	0.125352584
4415	12	1	0	0	0.140436688
4415	22	1	0	0	0.114852734
4416	2	1	0	0	0.123745688
4416	12	1	0	0	0.123827068
4416	13	1	0	0	0.197573138
4416	17	1	0	0	0.251093122
4416	21	1	0	0	0.142400753
4417	23	1	0	0	0.210199713
4417	30	1	0	0	0.351411614
4417	32	1	0	0	0.08893767
1107	11	2	1	0	0.704191063
1107	21	2	1	0	0.803438854
1108	1	2	1	0	0.65550658
1108	5	2	1	0	0.243192564
1108	24	2	1	1	0.830919509
1108	33	2	1	1	0.851743698
1109	4	2	1	0	0.82459939
1109	27	2	1	0	0.825212517
2301	9	2	1	0	0.811853155
2301	13	2	1	0	0.755193534
2302	16	2	1	0	0.80813819
2302	33	2	1	1	0.829447664
2303	13	2	1	1	0.833333333
2304	12	2	1	1	0.84773178
2304	15	2	1	0	0.816368344
2304	29	2	1	0	0.61852315
2305	12	2	1	0	0.783965712
2305	20	2	1	0	0.755480508
2305	31	2	1	0	0.717929819
2306	2	2	1	0	0.736713234
2306	8	2	1	0	0.745395834
2306	11	2	1	0	0.779857881
2306	12	2	1	0	0.772792235
2306	20	2	1	0	0.766339377
2306	21	2	1	1	0.828594087
2306	29	2	1	0	0.810295257
2307	0	2	1	1	0.846679376
2307	6	2	1	1	0.853100516
2308	11	2	1	0	0.268579288
2308	14	2	1	0	0.686508061
2308	19	2	1	1	0.862318008
2308	22	2	1	0	0.772071764
2308	23	2	1	0	0.592754035
2308	25	2	1	0	0.750498927
2308	27	2	1	1	0.841420327
2309	0	2	1	1	0.835638474
2309	6	2	1	1	0.871456205
2309	15	2	1	1	0.933983664
2310	18	2	1	1	0.847016299
2310	26	2	1	1	0.843616131
2311	6	2	1	0	0.808682255
2311	7	2	1	1	0.850901459
2311	17	2	1	1	0.853833617
2311	20	2	1	0	0.787359086
2311	29	2	1	1	0.873930203
2312	16	2	1	1	0.871662971
2312	22	2	1	1	0.926375985
2312	28	2	1	1	0.841463851
2313	0	2	1	0	0.814700959
2313	1	2	1	1	0.83568862
2313	6	2	1	1	0.848536145
2313	17	2	1	1	0.931152921
2313	23	2	1	1	0.94867072
2313	27	2	1	1	0.888038054
2313	33	2	1	1	0.877057379
2314	12	2	1	1	0.924147491
2314	14	2	1	1	0.926387009
2315	13	2	1	1	0.896838449
2315	15	2	1	1	0.918818523
2315	19	2	1	0	0.726695929
2315	22	2	1	0	0.741592439
2315	26	2	1	1	0.884331136
2315	28	2	1	0	0.826824514
2316	14	2	1	1	0.868014075
2316	19	2	1	1	0.932992597
2316	20	2	1	1	0.933374039
2316	28	2	1	1	0.955367355
2316	31	2	1	1	0.975802256
2317	4	2	1	1	0.912398987
2317	11	2	1	1	0.862534863
2317	32	2	1	1	0.900809183
2319	6	2	1	1	0.89202624
2319	10	2	1	1	0.901178786
2319	15	2	1	1	0.880089337
2320	2	2	1	1	0.92152201
2320	10	2	1	1	0.850490461
2320	22	2	1	1	0.912052382
2320	26	2	1	1	0.8532945
2320	31	2	1	1	0.830315989
2321	18	2	1	1	0.880773079
2321	25	2	1	1	0.830567289
2322	5	2	1	1	0.88620489
2322	16	2	1	0	0.797869769
3301	8	2	1	0	0.823677847
3301	19	2	1	1	0.891654511
3301	21	2	1	0	0.811601322
3301	28	2	1	0	0.281971544
3301	33	2	1	1	0.832239168
3302	3	2	1	0	0.317681949
3302	7	2	0	0	0.183843706
3302	9	2	0	0	0.171850955
3302	11	2	0	1	0.915055539
3302	12	2	0	0	0.741221729
3302	29	2	0	0	0.437946608
3302	33	2	0	0	0.73898442
3303	8	2	0	0	0.725210965
3303	24	2	0	0	0.213694633
3304	20	2	0	0	0.714705707
3305	5	2	0	0	0.579998252
3306	22	2	0	0	0.178919541
3306	23	2	0	0	0.189216222
3306	27	2	0	0	0.059130534
3306	30	2	0	0	0.118247621
3306	31	2	0	1	0.854692615
3307	6	2	0	0	0.290465845
3307	12	2	0	0	0.267086718
3307	19	2	0	0	0.264421541
3308	1	2	0	0	0.191335102
3308	18	2	0	0	0.176462492
3308	26	2	0	0	0.206396391
3308	30	2	0	0	0.260553119
3309	3	2	0	0	0.186269848
3309	5	2	0	0	0.174880121
3309	10	2	0	0	0.171967704
3309	25	2	0	0	0.177183902
4401	13	2	0	0	0.173696548
4402	0	2	0	0	0.189331055
4402	21	2	0	0	0.133716193
4402	33	2	0	0	0.134143267
4403	30	2	0	0	0.162338075
4404	0	2	0	0	0.113354786
4404	2	2	0	0	0.129431236
4404	4	2	0	0	0.099870033
4404	12	2	0	0	0.11166921
4404	31	2	0	0	0.115973311
4405	7	2	0	0	0.113359133
4405	11	2	0	0	0.09358403
4405	24	2	0	0	0.1587929
4406	12	2	0	0	0.098320338
4406	27	2	0	0	0.110371386
4406	31	2	0	0	0.121589437
4407	11	2	0	0	0.142800935
4407	15	2	0	0	0.160592737
4407	19	2	0	0	0.173714038
4408	3	2	0	0	0.140781288
4408	11	2	0	0	0.124240505
4408	13	2	0	0	0.150122316
4408	22	2	0	0	0.214194525
4408	25	2	0	0	0.214559803
4408	26	2	0	0	0.761985551
4409	8	2	0	0	0.616137587
4409	10	2	0	0	0.541785971
4409	15	2	0	0	0.509859746
4409	24	2	0	0	0.396105428
4410	7	2	0	0	0.319767003
4410	12	2	0	0	0.461042014
4410	16	2	0	0	0.058595184
4410	33	2	0	0	0.076105015
4411	22	2	0	0	0.156422193
4411	23	2	0	0	0.150374146
4411	24	2	0	0	0.140652345
4411	32	2	0	0	0.123140235
4412	5	2	0	0	0.158046523
4412	15	2	0	0	0.143935062
4412	25	2	0	0	0.125655057
4413	1	2	0	0	0.149797721
4413	4	2	0	0	0.202303087
4413	21	2	0	0	0.065168256
4413	25	2	0	0	0.071814373
4413	27	2	0	0	0.088329565
4414	4	2	0	0	0.166812316
4414	7	2	0	0	0.159826048
4414	13	2	0	0	0.228559513
4414	31	2	0	0	0.15092391
4415	7	2	0	0	0.059280609
4415	17	2	0	0	0.207982871
4415	21	2	0	0	0.087484706
4415	24	2	0	0	0.118392847
4415	25	2	0	0	0.1147191
4416	10	2	0	0	0.163622001
4416	25	2	0	0	0.260919407
4417	26	2	0	0	0.14508947
4417	27	2	0	0	0.223524132
4417	28	2	0	0	0.3202118
1107	22	3	1	0	0.813300204
1108	11	3	1	0	0.802375102
1108	13	3	1	1	0.835110301
1108	19	3	1	1	0.829243185
1108	25	3	1	1	0.855165071
1108	31	3	1	0	0.811693884
1109	7	3	1	1	0.845599942
1109	10	3	1	0	0.80752779
1109	24	3	1	0	0.817062695
2301	4	3	1	1	0.895519016
2301	10	3	1	0	0.812844032
2301	12	3	1	0	0.784024015
2301	18	3	1	0	0.793331855
2302	4	3	1	0	0.800929907
2302	9	3	1	1	0.900605986
2302	24	3	1	1	0.902685737
2302	29	3	1	1	0.862655076
2303	0	3	1	1	0.910637091
2303	9	3	1	1	0.865729483
2303	30	3	1	0	0.680326627
2304	7	3	1	0	0.757485656
2304	11	3	1	0	0.800998095
2304	16	3	1	0	0.76832205
2304	27	3	1	0	0.755808942
2305	9	3	1	0	0.777554967
2306	4	3	1	1	0.835256518
2306	15	3	1	0	0.811496683
2306	30	3	1	0	0.790939771
2306	31	3	1	0	0.788275966
2307	3	3	1	1	0.882772611
2307	20	3	1	0	0.761158182
2308	1	3	1	1	0.842727973
2308	4	3	1	0	0.688111003
2308	15	3	1	0	0.68139032
2309	11	3	1	0	0.567208868
2309	20	3	1	0	0.595506922
2309	27	3	1	0	0.704175258
2309	32	3	1	1	0.841546101
2310	5	3	1	0	0.773129261
2310	8	3	1	1	0.878485441
2310	16	3	1	1	0.957195402
2310	17	3	1	0	0.4391807
2310	23	3	1	1	0.888013488
2310	33	3	1	1	0.919699941
2311	3	3	1	0	0.405473583
2311	10	3	1	0	0.800607799
2311	21	3	1	1	0.914041595
2312	12	3	1	0	0.745718723
2312	13	3	1	0	0.774286294
2312	20	3	1	0	0.800419377
2312	29	3	1	0	0.745780891
2313	18	3	1	1	0.880177973
2313	29	3	1	0	0.746748639
2313	32	3	1	1	0.837339867
2314	1	3	1	1	0.914542478
2314	25	3	1	0	0.787367351
2314	31	3	1	0	0.815373963
2315	5	3	1	1	0.938991022
2315	20	3	1	1	0.879689058
2315	31	3	1	1	0.862726299
2316	4	3	1	1	0.899107944
2316	10	3	1	0	0.784836012
2316	27	3	1	1	0.933648714
2316	33	3	1	0	0.75636155
2317	5	3	1	1	0.860798474
2317	6	3	1	1	0.888993642
2317	8	3	1	0	0.780684377
2317	17	3	1	1	0.962076043
2317	33	3	1	1	0.831165334
2318	6	3	1	1	0.941655053
2318	14	3	1	1	0.859825265
2318	20	3	1	1	0.887797928
2319	4	3	1	0	0.795638335
2319	17	3	1	0	0.823683607
2319	23	3	1	1	0.842535022
2319	27	3	1	1	0.842516579
2320	9	3	1	1	0.867939705
2320	13	3	1	1	0.843240432
2321	1	3	1	0	0.595285987
2321	3	3	1	1	0.883263592
2321	11	3	1	0	0.381761969
2321	17	3	1	0	0.759085469
2321	32	3	1	1	0.86007611
2322	10	3	1	1	0.877889596
2322	24	3	1	1	0.891532765
2322	28	3	1	0	0.299906156
3301	4	3	1	0	0.199149269
3301	10	3	1	0	0.349776825
3301	26	3	1	0	0.527704138
3302	5	3	0	0	0.326263431
3302	14	3	0	1	0.837577685
3302	23	3	0	0	0.555960442
3302	24	3	0	0	0.588411161
3302	25	3	0	0	0.388900081
3302	27	3	0	0	0.75622918
3303	5	3	0	0	0.346395175
3303	21	3	0	0	0.387084648
3303	31	3	0	0	0.194603785
3304	0	3	0	0	0.176027411
3304	29	3	0	0	0.165222162
3305	8	3	0	0	0.229456168
3305	15	3	0	0	0.119493374
3305	16	3	0	0	0.058972124
3305	17	3	0	0	0.049240707
3305	23	3	0	0	0.052954259
3306	1	3	0	1	0.865618341
3306	14	3	0	0	0.490187008
3307	10	3	0	0	0.2390388
3307	14	3	0	0	0.158672348
3307	15	3	0	0	0.193213094
3307	22	3	0	0	0.257694984
3308	7	3	0	0	0.217173855
3308	15	3	0	0	0.165086878
3308	17	3	0	0	0.195830387
3308	31	3	0	0	0.170454309
3309	4	3	0	0	0.184625613
3309	16	3	0	0	0.172562949
3309	22	3	0	0	0.112296963
4401	21	3	0	0	0.087471651
4401	23	3	0	0	0.11642246
4401	31	3	0	0	0.138188157
4401	32	3	0	0	0.103389605
4402	9	3	0	0	0.155550293
4402	10	3	0	0	0.089551377
4402	15	3	0	0	0.087953721
4402	27	3	0	0	0.126212099
4403	1	3	0	0	0.131136224
4403	12	3	0	0	0.095737248
4404	11	3	0	0	0.106961655
4404	26	3	0	0	0.107456454
4405	2	3	0	0	0.117095335
4405	3	3	0	0	0.117127106
4405	5	3	0	0	0.143105952
4405	16	3	0	0	0.140091562
4405	18	3	0	0	0.148145435
4405	25	3	0	0	0.110446287
4406	1	3	0	0	0.098843624
4406	33	3	0	0	0.093870859
4407	1	3	0	0	0.074176849
4407	2	3	0	0	0.675627996
4407	5	3	0	0	0.338992633
4407	13	3	0	0	0.654636058
4407	14	3	0	0	0.093058165
4407	28	3	0	0	0.156656273
4408	5	3	0	0	0.08701124
4408	31	3	0	0	0.131907932
4409	5	3	0	0	0.144580136
4409	14	3	0	0	0.185341565
4409	19	3	0	0	0.325235823
4409	33	3	0	0	0.127687589
4410	15	3	0	0	0.075647118
4410	18	3	0	0	0.090597658
4410	31	3	0	0	0.190733981
4411	2	3	0	0	0.153102832
4411	9	3	0	0	0.185511454
4411	30	3	0	0	0.134178047
4411	33	3	0	0	0.164438493
4412	23	3	0	0	0.256885387
4412	31	3	0	0	0.217636174
4412	32	3	0	0	0.252504234
4413	6	3	0	0	0.25054872
4413	15	3	0	0	0.124093696
4413	19	3	0	0	0.119724285
4414	28	3	0	0	0.186574573
4415	9	3	0	0	0.10550156
4415	27	3	0	0	0.142858114
4416	0	3	0	0	0.374069579
4416	5	3	0	0	0.432103348
4416	18	3	0	0	0.189267966
4416	20	3	0	0	0.211836576
4416	23	3	0	0	0.222481603
4417	25	3	0	0	0.09073561
4417	29	3	0	0	0.120386511
4417	33	3	0	0	0.159797881
1107	0	4	1	0	0.281175681
1107	6	4	1	0	0.553441391
1107	23	4	1	1	0.923450283
1107	26	4	1	0	0.794389419
1107	27	4	1	0	0.819685612
1107	31	4	1	0	0.809589313
1108	12	4	1	1	0.840390262
1108	15	4	1	0	0.809490566
1108	29	4	1	1	0.851712206
1109	3	4	1	0	0.791267521
1109	12	4	1	1	0.868976701
1109	28	4	1	1	0.846209237
2301	14	4	1	0	0.808045013
2301	17	4	1	0	0.799111646
2301	22	4	1	0	0.819805297
2301	32	4	1	0	0.81742541
2302	1	4	1	0	0.825559304
2302	8	4	1	0	0.767235985
2302	25	4	1	0	0.740520511
2302	31	4	1	1	0.888907938
2303	14	4	1	0	0.763251433
2303	15	4	1	1	0.839727576
2303	20	4	1	0	0.759366249
2304	4	4	1	1	0.835715976
2304	25	4	1	0	0.815405577
2304	33	4	1	0	0.826770815
2305	5	4	1	0	0.787211734
2305	19	4	1	1	0.850527446
2305	30	4	1	0	0.78109806
2306	0	4	1	1	0.853994202
2306	9	4	1	1	0.833436349
2306	27	4	1	0	0.697313983
2307	2	4	1	0	0.772182653
2307	9	4	1	0	0.727575396
2307	10	4	1	0	0.664735194
2307	13	4	1	0	0.639040077
2307	24	4	1	0	0.690759044
2307	27	4	1	0	0.652184192
2307	30	4	1	0	0.570944011
2307	31	4	1	1	0.860703062
2308	28	4	1	0	0.819732478
2309	5	4	1	1	0.956140711
2309	22	4	1	1	0.852642252
2310	2	4	1	1	0.899091405
2310	13	4	1	1	0.833174875
2310	22	4	1	1	0.886577701
2310	30	4	1	0	0.582954676
2311	0	4	1	0	0.816620904
2311	9	4	1	1	0.833624619
2311	18	4	1	0	0.775346665
2311	26	4	1	0	0.730357182
2311	27	4	1	1	0.892537752
2312	1	4	1	0	0.824078084
2312	3	4	1	1	0.9080425
2312	5	4	1	0	0.759065084
2312	6	4	1	1	0.952304718
2312	8	4	1	1	0.940537536
2312	30	4	1	0	0.820890245
2312	31	4	1	1	0.87832267
2313	4	4	1	0	0.792280583
2313	10	4	1	0	0.826692497
2313	24	4	1	0	0.80695241
2313	28	4	1	1	0.850323058
2314	2	4	1	1	0.929302326
2314	23	4	1	1	0.873034432
2316	5	4	1	1	0.893346833
2316	12	4	1	1	0.921585458
2316	24	4	1	1	0.956554975
2316	26	4	1	1	0.832340545
2317	1	4	1	1	0.847449683
2317	2	4	1	1	0.873832246
2317	28	4	1	1	0.939496141
2318	9	4	1	0	0.816327269
2318	17	4	1	1	0.89010499
2318	24	4	1	1	0.872952168
2320	16	4	1	1	0.848618287
2321	5	4	1	1	0.884609556
2321	9	4	1	1	0.898198346
2321	16	4	1	1	0.940723934
2322	6	4	1	1	0.83526714
2322	8	4	1	1	0.846528443
2322	12	4	1	1	0.831626477
2322	15	4	1	1	0.834050431
3301	6	4	1	1	0.87526049
3301	9	4	1	0	0.506679689
3301	15	4	1	0	0.264962534
3301	17	4	1	0	0.623888247
3301	25	4	1	0	0.522667887
3302	0	4	1	0	0.632883118
3302	8	4	0	0	0.655020766
3302	21	4	0	0	0.363353895
3302	26	4	0	0	0.099717931
3303	14	4	0	0	0.600335368
3303	25	4	0	0	0.364383129
3304	11	4	0	0	0.495677823
3304	15	4	0	0	0.230781477
3304	17	4	0	0	0.325504024
3304	27	4	0	0	0.750848735
3305	9	4	0	0	0.702676056
3306	4	4	0	0	0.539062635
3306	21	4	0	0	0.516810254
3306	29	4	0	0	0.287065686
3307	4	4	0	0	0.31638665
3307	26	4	0	0	0.191738702
3308	4	4	0	0	0.179067106
3308	11	4	0	0	0.178014584
3308	13	4	0	0	0.180766254
3308	14	4	0	0	0.120385378
3308	20	4	0	0	0.10147901
3309	0	4	0	0	0.04754393
3309	7	4	0	0	0.050721692
3309	12	4	0	0	0.815794864
3309	21	4	0	0	0.444961183
3309	31	4	0	1	0.872689119
3309	33	4	0	0	0.805836127
4401	0	4	0	0	0.15472738
4401	17	4	0	0	0.116332085
4401	20	4	0	0	0.154679719
4401	26	4	0	0	0.198585841
4401	28	4	0	0	0.190679947
4401	30	4	0	0	0.195660369
4402	14	4	0	0	0.168114877
4402	20	4	0	0	0.167179157
4403	3	4	0	0	0.120877751
4403	18	4	0	0	0.166863099
4403	23	4	0	0	0.144479058
4403	24	4	0	0	0.111908913
4403	31	4	0	0	0.125161886
4404	20	4	0	0	0.085291918
4404	28	4	0	0	0.085119974
4405	10	4	0	0	0.089143464
4405	17	4	0	0	0.146783889
4405	20	4	0	0	0.127709145
4405	32	4	0	0	0.09933807
4406	3	4	0	0	0.136360784
4407	0	4	0	0	0.119564472
4407	4	4	0	0	0.117653163
4407	22	4	0	0	0.114795189
4407	31	4	0	0	0.151977915
4407	33	4	0	0	0.150195152
4408	14	4	0	0	0.114666498
4408	23	4	0	0	0.119960125
4408	33	4	0	0	0.140980493
4409	13	4	0	0	0.295408213
4409	25	4	0	0	0.258679778
4409	28	4	0	0	0.210699384
4410	1	4	0	0	0.237302824
4410	14	4	0	0	0.172138913
4411	0	4	0	0	0.131635287
4411	4	4	0	0	0.077736376
4411	15	4	0	0	0.22510106
4412	2	4	0	0	0.438269473
4412	10	4	0	0	0.539664479
4412	11	4	0	0	0.221779097
4412	16	4	0	0	0.128564917
4414	1	4	0	0	0.177193538
4414	14	4	0	0	0.082538784
4414	15	4	0	0	0.161973028
4414	20	4	0	0	0.120816585
4414	27	4	0	0	0.136565627
4414	29	4	0	0	0.102654493
4415	1	4	0	0	0.093584838
4415	3	4	0	0	0.166191455
4415	4	4	0	0	0.245172399
4415	11	4	0	0	0.337313172
4415	15	4	0	0	0.340731662
4415	31	4	0	0	0.156522948
4415	33	4	0	0	0.139519713
4416	16	4	0	0	0.310384461
4417	2	4	0	0	0.265557497
4417	5	4	0	0	0.205769899
4417	8	4	0	0	0.201081865
4417	11	4	0	0	0.18635834
4417	12	4	0	0	0.204552183
1107	1	5	1	0	0.811024035
1107	3	5	1	1	0.840119451
1108	0	5	1	0	0.774284173
1108	6	5	1	0	0.818889778
1108	18	5	1	0	0.798655518
1108	21	5	1	0	0.809241086
1108	22	5	1	1	0.877421684
1108	27	5	1	0	0.820731067
1108	28	5	1	1	0.839994652
1109	1	5	1	0	0.81147488
1109	14	5	1	0	0.800982295
1109	16	5	1	0	0.800083962
2301	11	5	1	0	0.811932298
2302	6	5	1	1	0.827340465
2302	15	5	1	1	0.833331438
2302	23	5	1	1	0.894576406
2302	32	5	1	0	0.797373475
2303	3	5	1	1	0.908386789
2303	10	5	1	1	0.844689597
2303	18	5	1	0	0.815629804
2303	21	5	1	1	0.828374223
2303	24	5	1	0	0.807479005
2303	29	5	1	0	0.76102732
2304	14	5	1	0	0.746697888
2304	17	5	1	0	0.75237465
2304	19	5	1	0	0.766800643
2305	2	5	1	0	0.795327598
2305	18	5	1	0	0.76242076
2305	28	5	1	0	0.815417312
2305	33	5	1	0	0.819171007
2306	19	5	1	0	0.8069988
2306	24	5	1	0	0.765654119
2306	33	5	1	1	0.833333033
2307	7	5	1	0	0.227850374
2307	14	5	1	0	0.740678906
2307	15	5	1	0	0.422813652
2307	23	5	1	0	0.631069472
2307	32	5	1	0	0.678471635
2308	2	5	1	0	0.639460305
2308	7	5	1	0	0.286673943
2308	13	5	1	0	0.364849424
2308	24	5	1	1	0.89720337
2309	2	5	1	0	0.780320221
2309	19	5	1	1	0.963848022
2309	21	5	1	1	0.904696182
2309	31	5	1	1	0.845840046
2310	7	5	1	1	0.854900693
2310	20	5	1	1	0.920275771
2311	15	5	1	1	0.827658214
2312	0	5	1	1	0.90706282
2312	4	5	1	1	0.838876081
2312	9	5	1	1	0.912615011
2312	23	5	1	1	0.873277712
2313	8	5	1	1	0.90715137
2313	14	5	1	1	0.882619655
2314	28	5	1	1	0.959231668
2314	30	5	1	1	0.875441016
2315	0	5	1	1	0.876081823
2315	23	5	1	0	0.824473449
2315	24	5	1	1	0.936285702
2315	29	5	1	1	0.854564098
2316	13	5	1	1	0.894911522
2317	3	5	1	1	0.833333332
2317	7	5	1	1	0.87568234
2317	9	5	1	1	0.850372347
2317	13	5	1	1	0.928234521
2317	25	5	1	1	0.849871856
2317	30	5	1	1	0.86646671
2318	3	5	1	0	0.726771233
2318	11	5	1	1	0.885946568
2318	13	5	1	1	0.83672353
2318	18	5	1	1	0.913215824
2318	19	5	1	1	0.867759767
2319	24	5	1	1	0.93049884
2319	25	5	1	1	0.873763602
2320	5	5	1	1	0.938444948
2320	15	5	1	1	0.922455076
2320	17	5	1	0	0.785386101
2320	19	5	1	1	0.846454165
2321	0	5	1	1	0.87973942
2321	21	5	1	0	0.772610379
2321	27	5	1	1	0.919427495
2322	2	5	1	0	0.365601332
2322	4	5	1	0	0.129628171
2322	14	5	1	1	0.883456753
3301	11	5	1	0	0.789810026
3301	13	5	1	0	0.660258515
3301	22	5	1	0	0.176118676
3302	2	5	1	0	0.085016287
3302	32	5	0	0	0.120266386
3303	7	5	0	0	0.135282285
3303	16	5	0	1	0.844065848
3303	22	5	0	0	0.818490153
3303	26	5	0	0	0.33241075
3303	29	5	0	0	0.275266333
3304	6	5	0	0	0.208685174
3304	7	5	0	0	0.588934087
3304	14	5	0	1	0.844342029
3304	26	5	0	0	0.594769103
3304	31	5	0	0	0.305612466
3304	33	5	0	0	0.178021746
3305	12	5	0	0	0.128865479
3305	30	5	0	0	0.04303913
3305	33	5	0	0	0.051612308
3306	9	5	0	0	0.095528534
3306	15	5	0	1	0.903988203
3306	19	5	0	0	0.538236867
3306	33	5	0	0	0.782683848
3307	1	5	0	1	0.852779219
3307	8	5	0	0	0.826308107
3307	17	5	0	0	0.539698545
3307	24	5	0	0	0.32905217
3308	2	5	0	0	0.165615821
3308	5	5	0	0	0.605147939
3308	19	5	0	0	0.148473169
3308	21	5	0	0	0.175717267
3308	29	5	0	0	0.178664632
3309	30	5	0	0	0.173163298
4401	3	5	0	0	0.170048282
4401	8	5	0	0	0.177753778
4401	9	5	0	0	0.186627745
4401	18	5	0	0	0.127308245
4401	24	5	0	0	0.119851408
4402	12	5	0	0	0.143116703
4402	16	5	0	0	0.067052257
4402	24	5	0	0	0.088355484
4402	32	5	0	0	0.120523431
4403	16	5	0	0	0.176855139
4403	27	5	0	0	0.1181832
4403	33	5	0	0	0.106808704
4404	14	5	0	0	0.103373509
4404	15	5	0	0	0.121484885
4404	19	5	0	0	0.085313386
4405	27	5	0	0	0.102545468
4406	7	5	0	0	0.111183825
4406	20	5	0	0	0.112219894
4407	3	5	0	0	0.164171537
4407	12	5	0	0	0.164729442
4407	23	5	0	0	0.346936687
4407	25	5	0	0	0.166308466
4407	29	5	0	0	0.161224872
4408	10	5	0	0	0.747148186
4409	9	5	0	0	0.612908337
4409	23	5	0	0	0.137363154
4410	3	5	0	0	0.08055286
4410	6	5	0	0	0.185592474
4410	8	5	0	0	0.145961805
4410	23	5	0	0	0.130083328
4410	24	5	0	0	0.127311215
4410	27	5	0	0	0.17675439
4411	6	5	0	0	0.073024093
4411	12	5	0	0	0.178517898
4411	14	5	0	0	0.171212377
4411	20	5	0	0	0.130820471
4411	26	5	0	0	0.096791509
4412	0	5	0	0	0.157494639
4412	1	5	0	0	0.779649883
4412	3	5	0	0	0.302437215
4413	0	5	0	0	0.374708249
4413	5	5	0	0	0.163271895
4413	16	5	0	0	0.080580601
4413	30	5	0	0	0.133624674
4414	3	5	0	0	0.148355356
4414	11	5	0	0	0.15341294
4414	17	5	0	0	0.182148149
4414	26	5	0	0	0.168884624
4414	33	5	0	0	0.137966861
4415	30	5	0	0	0.732344467
4416	3	5	0	0	0.293817596
4416	30	5	0	0	0.105261959
4417	6	5	0	0	0.17823957
4417	16	5	0	0	0.196899353
4417	20	5	0	0	0.159509243
1107	15	6	1	0	0.801362248
1107	17	6	1	1	0.830565197
1108	2	6	1	0	0.775895758
1108	10	6	1	0	0.778610249
1108	20	6	1	0	0.805479755
1108	23	6	1	1	0.828278006
1108	32	6	1	0	0.813952149
1109	23	6	1	1	0.828450025
2301	15	6	1	1	0.833332246
2301	19	6	1	1	0.867128532
2301	26	6	1	1	0.86473342
2302	13	6	1	0	0.808427773
2302	14	6	1	1	0.873319691
2302	18	6	1	1	0.85193028
2302	30	6	1	1	0.832417079
2303	26	6	1	0	0.754232522
2303	31	6	1	1	0.852584165
2303	32	6	1	1	0.869701514
2304	0	6	1	1	0.888985937
2304	3	6	1	0	0.81675356
2304	6	6	1	1	0.922387457
2304	8	6	1	0	0.797865912
2304	20	6	1	0	0.785212921
2304	22	6	1	0	0.775294281
2304	26	6	1	0	0.799160337
2304	30	6	1	0	0.754281272
2305	3	6	1	0	0.772062765
2305	6	6	1	0	0.767605552
2305	10	6	1	0	0.78757333
2305	21	6	1	0	0.772170652
2305	23	6	1	0	0.815688499
2305	24	6	1	1	0.827933403
2305	29	6	1	0	0.790183055
2305	32	6	1	1	0.847092714
2306	5	6	1	1	0.870303818
2306	14	6	1	0	0.816569532
2306	16	6	1	0	0.793488617
2306	32	6	1	0	0.537737537
2307	11	6	1	0	0.71354516
2308	5	6	1	0	0.639603063
2308	9	6	1	0	0.581393404
2308	21	6	1	1	0.827668706
2309	28	6	1	0	0.56199399
2309	33	6	1	1	0.874998704
2310	0	6	1	1	0.891001005
2310	3	6	1	0	0.712549366
2310	12	6	1	1	0.892716902
2310	15	6	1	1	0.88174497
2310	19	6	1	1	0.91375196
2310	25	6	1	0	0.824183586
2311	16	6	1	1	0.93409305
2312	10	6	1	1	0.851527327
2312	24	6	1	0	0.762074035
2313	7	6	1	1	0.860083384
2314	8	6	1	1	0.877343403
2314	16	6	1	1	0.924195336
2314	20	6	1	1	0.868502999
2314	22	6	1	1	0.831156751
2315	1	6	1	1	0.858578045
2315	8	6	1	1	0.901197411
2316	3	6	1	0	0.817404555
2316	18	6	1	0	0.804634543
2316	25	6	1	1	0.904704463
2317	27	6	1	1	0.877110222
2317	31	6	1	0	0.797746066
2318	23	6	1	1	0.880341087
2318	25	6	1	1	0.873727439
2319	7	6	1	1	0.881822972
2319	20	6	1	1	0.854056846
2320	6	6	1	1	0.836842509
2320	14	6	1	1	0.840066475
2320	21	6	1	1	0.908899416
2320	24	6	1	1	0.864516151
2320	28	6	1	1	0.958875781
2320	33	6	1	1	0.8630845
2321	13	6	1	1	0.886670419
2321	14	6	1	1	0.929405296
2321	23	6	1	1	0.88434146
2322	1	6	1	1	0.874722261
2322	3	6	1	1	0.932561915
2322	20	6	1	0	0.792448423
2322	22	6	1	0	0.571361563
2322	31	6	1	1	0.90624902
2322	33	6	1	1	0.855605081
3301	1	6	1	0	0.277264458
3301	7	6	1	1	0.887067368
3301	14	6	1	0	0.174810139
3301	24	6	1	1	0.923927607
3301	27	6	1	0	0.216311637
3302	10	6	0	0	0.686879197
3302	19	6	0	1	0.922673203
3303	0	6	0	0	0.768547747
3303	11	6	0	0	0.620938682
3303	12	6	0	0	0.360389338
3304	10	6	0	0	0.587989492
3304	16	6	0	0	0.760965588
3304	24	6	0	0	0.25860942
3304	28	6	0	0	0.18948373
3305	2	6	0	0	0.198408185
3305	11	6	0	0	0.194743808
3305	14	6	0	0	0.042406077
3305	18	6	0	0	0.044998815
3305	28	6	0	0	0.119248369
3305	29	6	0	0	0.04958724
3305	32	6	0	0	0.730656479
3306	7	6	0	0	0.805410622
3306	11	6	0	0	0.697620459
3306	13	6	0	1	0.881150904
3307	7	6	0	1	0.881460749
3307	18	6	0	0	0.576912975
3307	20	6	0	0	0.249023825
3307	29	6	0	0	0.710449628
3307	33	6	0	0	0.269819047
3308	6	6	0	0	0.254544235
3308	8	6	0	0	0.190974374
3308	10	6	0	0	0.154277688
3308	32	6	0	0	0.165710905
3309	9	6	0	0	0.180475077
3309	11	6	0	0	0.141133981
3309	14	6	0	0	0.165407459
3309	28	6	0	0	0.167740966
4401	10	6	0	0	0.18264932
4401	11	6	0	0	0.136708017
4401	12	6	0	0	0.173207277
4401	33	6	0	0	0.161286496
4402	3	6	0	0	0.202518295
4402	11	6	0	0	0.176593277
4402	19	6	0	0	0.16513872
4402	30	6	0	0	0.130445793
4403	7	6	0	0	0.166867797
4403	11	6	0	0	0.099107198
4403	14	6	0	0	0.098522622
4403	15	6	0	0	0.093470831
4404	13	6	0	0	0.098616885
4404	30	6	0	0	0.094239783
4405	0	6	0	0	0.137145534
4405	33	6	0	0	0.111166414
4406	6	6	0	0	0.100700322
4406	16	6	0	0	0.112292925
4406	21	6	0	0	0.149796752
4406	25	6	0	0	0.133698523
4406	26	6	0	0	0.219004686
4406	30	6	0	1	0.860465147
4407	6	6	0	0	0.107777088
4407	10	6	0	0	0.06453292
4407	26	6	0	0	0.192231656
4408	4	6	0	0	0.179196618
4408	20	6	0	0	0.117378216
4408	21	6	0	0	0.146281247
4409	11	6	0	0	0.115898044
4409	17	6	0	0	0.153671914
4409	26	6	0	0	0.157332596
4409	27	6	0	0	0.166878183
4410	5	6	0	0	0.105304343
4410	11	6	0	0	0.249910026
4410	17	6	0	0	0.378900092
4410	25	6	0	0	0.162299336
4411	1	6	0	0	0.120034979
4411	5	6	0	0	0.160700927
4411	17	6	0	0	0.137343173
4411	27	6	0	0	0.128041649
4413	7	6	0	0	0.098419798
4413	12	6	0	0	0.103401599
4413	13	6	0	0	0.161394234
4414	25	6	0	0	0.274512962
4416	1	6	0	0	0.224457682
4416	6	6	0	0	0.298364153
4416	8	6	0	0	0.087232825
4416	15	6	0	0	0.185781696
4416	29	6	0	1	0.831186768
4416	33	6	0	0	0.121265435
4417	4	6	0	0	0.096526967
4417	9	6	0	0	0.153343921
1107	4	7	1	0	0.820167966
1107	8	7	1	0	0.778797169
1107	9	7	1	0	0.802798702
1107	16	7	1	1	0.905789259
1107	24	7	1	0	0.826037482
1107	28	7	1	0	0.814987291
1107	29	7	1	0	0.818840535
1107	33	7	1	0	0.822741138
1108	4	7	1	0	0.822345588
1108	16	7	1	0	0.82155116
1109	6	7	1	0	0.810374007
1109	9	7	1	0	0.818383812
1109	15	7	1	0	0.807627808
1109	31	7	1	0	0.805852015
2301	2	7	1	0	0.813387419
2301	6	7	1	0	0.797405087
2301	21	7	1	1	0.867617752
2301	25	7	1	1	0.934165872
2301	31	7	1	1	0.923144142
2302	19	7	1	1	0.871013277
2302	26	7	1	1	0.832916545
2303	1	7	1	0	0.790253396
2303	19	7	1	0	0.770987846
2303	25	7	1	0	0.749330006
2304	5	7	1	0	0.81337551
2304	28	7	1	1	0.845815021
2305	0	7	1	1	0.863392004
2305	15	7	1	1	0.863668634
2305	22	7	1	1	0.88040878
2306	23	7	1	1	0.828885362
2307	5	7	1	1	0.868967442
2307	19	7	1	0	0.770322046
2307	22	7	1	1	0.82855594
2308	10	7	1	0	0.750182606
2308	12	7	1	0	0.665332325
2308	16	7	1	0	0.734126359
2308	20	7	1	0	0.723357215
2308	26	7	1	1	0.911228613
2308	32	7	1	1	0.89180076
2309	8	7	1	0	0.524139436
2309	12	7	1	0	0.714291837
2309	14	7	1	1	0.902894417
2309	16	7	1	0	0.520620304
2309	18	7	1	1	0.960396652
2309	23	7	1	1	0.881922786
2309	29	7	1	1	0.898605843
2310	1	7	1	1	0.895865144
2310	9	7	1	1	0.887655864
2310	21	7	1	1	0.885178299
2310	29	7	1	1	0.836808494
2311	22	7	1	1	0.870810591
2311	28	7	1	1	0.93108284
2312	2	7	1	1	0.908967595
2312	25	7	1	0	0.772674117
2313	25	7	1	1	0.848194359
2313	30	7	1	1	0.889371937
2314	0	7	1	0	0.818516274
2314	7	7	1	1	0.841242435
2314	21	7	1	0	0.735573716
2314	24	7	1	1	0.889418012
2315	11	7	1	1	0.889237988
2315	21	7	1	1	0.865692542
2315	25	7	1	1	0.920712758
2316	7	7	1	1	0.915845363
2316	11	7	1	1	0.840480029
2316	17	7	1	1	0.926265846
2316	30	7	1	0	0.827109854
2317	0	7	1	1	0.891995545
2318	1	7	1	1	0.914399236
2318	30	7	1	0	0.812739352
2319	0	7	1	0	0.707560612
2319	2	7	1	1	0.834063293
2319	9	7	1	1	0.891050178
2319	16	7	1	0	0.767248645
2319	18	7	1	1	0.854035273
2319	21	7	1	1	0.845968676
2319	31	7	1	1	0.839973425
2319	33	7	1	1	0.845918543
2320	4	7	1	1	0.884701233
2320	20	7	1	1	0.863833194
2321	19	7	1	1	0.848099167
2321	26	7	1	0	0.151198559
2321	30	7	1	0	0.494879753
2322	7	7	1	0	0.33630574
2322	13	7	1	0	0.175745133
2322	25	7	1	0	0.166959862
2322	26	7	1	0	0.167015526
3301	2	7	1	0	0.765326363
3301	29	7	1	1	0.892228904
3302	13	7	0	1	0.937798555
3302	20	7	0	0	0.63587152
3302	28	7	0	0	0.134230675
3303	2	7	0	0	0.287381631
3303	17	7	0	0	0.788438647
3303	19	7	0	0	0.18873943
3303	27	7	0	1	0.848023865
3303	28	7	0	0	0.784337422
3303	32	7	0	0	0.774079048
3304	9	7	0	0	0.247353038
3304	12	7	0	0	0.328140243
3304	19	7	0	0	0.223908685
3304	21	7	0	0	0.210611717
3304	30	7	0	0	0.189430241
3305	3	7	0	0	0.165336757
3305	4	7	0	0	0.194408396
3305	10	7	0	0	0.066603048
3305	31	7	0	0	0.056250984
3307	0	7	0	0	0.772150814
3307	3	7	0	0	0.666882346
3307	13	7	0	1	0.849991576
3307	23	7	0	0	0.220979397
3307	31	7	0	0	0.277241614
3308	9	7	0	0	0.150914754
3308	12	7	0	0	0.201419381
3308	22	7	0	0	0.16756023
3309	2	7	0	0	0.159321852
3309	8	7	0	0	0.14259006
3309	13	7	0	0	0.093556777
3309	15	7	0	0	0.113956544
3309	19	7	0	0	0.14853177
4401	1	7	0	0	0.127675531
4401	15	7	0	0	0.115615943
4401	25	7	0	0	0.144532055
4401	27	7	0	0	0.098906518
4402	1	7	0	0	0.117075165
4402	4	7	0	0	0.107660442
4402	23	7	0	0	0.103889244
4402	26	7	0	0	0.098856219
4403	0	7	0	0	0.102355587
4403	4	7	0	0	0.101148918
4403	17	7	0	0	0.104476729
4403	26	7	0	0	0.097704962
4403	28	7	0	0	0.108509637
4404	7	7	0	0	0.116708924
4404	8	7	0	0	0.118665298
4404	24	7	0	0	0.11336263
4405	6	7	0	0	0.116454656
4405	14	7	0	0	0.122471055
4406	4	7	0	0	0.373795868
4406	9	7	0	0	0.146574689
4407	30	7	0	0	0.554654557
4408	7	7	0	0	0.273793825
4408	9	7	0	0	0.100433541
4408	16	7	0	0	0.164128841
4409	7	7	0	0	0.191669563
4409	29	7	0	0	0.149140951
4410	2	7	0	0	0.149038167
4410	22	7	0	0	0.144878225
4410	30	7	0	0	0.121750992
4411	7	7	0	0	0.090366109
4412	28	7	0	0	0.137730628
4412	29	7	0	0	0.118416371
4413	17	7	0	0	0.079840227
4413	28	7	0	0	0.12950563
4413	33	7	0	0	0.721343442
4414	18	7	0	0	0.355426697
4414	21	7	0	0	0.183890787
4414	22	7	0	0	0.179960065
4414	23	7	0	0	0.175893016
4414	30	7	0	0	0.122665253
4415	16	7	0	0	0.087862345
4415	18	7	0	0	0.135250745
4415	23	7	0	0	0.149843662
4415	26	7	0	0	0.145708199
4416	7	7	0	0	0.179497193
4416	19	7	0	0	0.128926859
4416	22	7	0	0	0.311902068
4416	31	7	0	0	0.096032725
4417	0	7	0	0	0.356592182
4417	14	7	0	0	0.196554083
4417	17	7	0	0	0.198074852
4417	18	7	0	0	0.148947428
4417	31	7	0	0	0.127104538
1107	12	8	1	0	0.826351252
1109	19	8	1	1	0.846051458
1109	33	8	1	0	0.789496578
2301	0	8	1	0	0.818089747
2301	3	8	1	0	0.823869492
2301	7	8	1	0	0.813367833
2301	27	8	1	0	0.807455484
2301	30	8	1	1	0.873462715
2302	3	8	1	1	0.90345918
2302	5	8	1	1	0.830543745
2302	12	8	1	1	0.828286226
2302	22	8	1	1	0.872846881
2303	8	8	1	1	0.884287887
2303	12	8	1	1	0.864550688
2303	23	8	1	0	0.822754738
2304	1	8	1	0	0.780225574
2304	13	8	1	0	0.804945635
2304	18	8	1	0	0.797633006
2305	1	8	1	0	0.757586968
2305	7	8	1	0	0.822566777
2305	8	8	1	0	0.776085134
2305	25	8	1	0	0.815251757
2305	26	8	1	0	0.747947512
2306	10	8	1	0	0.784133119
2306	17	8	1	0	0.739171202
2306	26	8	1	1	0.833730944
2306	28	8	1	0	0.698772099
2307	26	8	1	1	0.875788979
2308	3	8	1	1	0.832570484
2308	6	8	1	1	0.842970364
2308	8	8	1	1	0.935557568
2308	33	8	1	1	0.876740666
2309	17	8	1	1	0.876517634
2309	26	8	1	1	0.861212405
2311	1	8	1	1	0.891869044
2311	19	8	1	0	0.826894249
2311	23	8	1	1	0.870817212
2311	30	8	1	1	0.873514387
2311	33	8	1	0	0.61459627
2312	19	8	1	1	0.851484712
2312	27	8	1	0	0.815751898
2313	13	8	1	1	0.897405292
2313	15	8	1	1	0.88845257
2313	21	8	1	1	0.875224044
2314	3	8	1	1	0.836966677
2314	4	8	1	1	0.895075044
2314	13	8	1	1	0.885291203
2314	27	8	1	1	0.926411313
2315	4	8	1	1	0.887822516
2315	14	8	1	0	0.779862087
2315	16	8	1	1	0.850815817
2315	17	8	1	1	0.883396854
2315	18	8	1	0	0.825056516
2315	33	8	1	1	0.884603233
2316	6	8	1	1	0.896974756
2316	8	8	1	1	0.92263627
2316	9	8	1	1	0.887416086
2316	15	8	1	1	0.86695905
2316	21	8	1	1	0.871293166
2316	23	8	1	1	0.954064758
2317	12	8	1	1	0.91062558
2317	15	8	1	1	0.940404145
2317	18	8	1	1	0.858116822
2317	20	8	1	1	0.873870281
2317	22	8	1	1	0.888739723
2317	24	8	1	0	0.760013293
2318	2	8	1	1	0.880947566
2318	8	8	1	0	0.820291536
2318	10	8	1	1	0.888365047
2318	15	8	1	1	0.878212014
2318	16	8	1	1	0.865282226
2318	26	8	1	1	0.855550083
2318	32	8	1	1	0.900173108
2319	5	8	1	1	0.862511017
2319	11	8	1	1	0.833047426
2319	19	8	1	0	0.744049115
2319	29	8	1	0	0.613333258
2320	1	8	1	0	0.807557767
2320	18	8	1	0	0.792625682
2320	25	8	1	0	0.261226816
2321	10	8	1	0	0.302860622
2321	22	8	1	1	0.834137579
2322	18	8	1	1	0.833457765
2322	27	8	1	0	0.79974104
2322	30	8	1	1	0.876987617
2322	32	8	1	0	0.778601095
3301	18	8	1	0	0.289223317
3301	20	8	1	1	0.937986459
3301	31	8	1	0	0.403476067
3302	4	8	0	0	0.653038209
3302	6	8	0	0	0.160552607
3302	17	8	0	0	0.211399292
3303	1	8	0	0	0.186187994
3303	20	8	0	0	0.145268795
3304	5	8	0	0	0.184728474
3304	22	8	0	0	0.119256933
3304	32	8	0	0	0.173413009
3305	7	8	0	0	0.081613286
3305	13	8	0	0	0.056904225
3305	22	8	0	0	0.439343989
3305	24	8	0	1	0.921876994
3306	10	8	0	0	0.82613905
3306	12	8	0	0	0.616552767
3306	24	8	0	0	0.204029691
3306	28	8	0	0	0.197360253
3307	5	8	0	0	0.149477727
3307	32	8	0	0	0.174446775
3309	1	8	0	0	0.170361917
3309	20	8	0	0	0.184883099
4401	5	8	0	0	0.165507938
4401	6	8	0	0	0.172479223
4402	13	8	0	0	0.169145134
4402	18	8	0	0	0.185020316
4402	28	8	0	0	0.175267052
4402	29	8	0	0	0.072292498
4403	5	8	0	0	0.12967304
4403	19	8	0	0	0.140253337
4404	3	8	0	0	0.143683095
4404	18	8	0	0	0.130609168
4404	22	8	0	0	0.111406133
4404	27	8	0	0	0.097531891
4404	29	8	0	0	0.14931792
4405	8	8	0	0	0.099955381
4405	9	8	0	0	0.138270581
4405	19	8	0	0	0.215029959
4405	21	8	0	0	0.101822769
4405	30	8	0	0	0.097757788
4406	2	8	0	0	0.074432853
4406	8	8	0	0	0.536925382
4406	11	8	0	0	0.339687883
4406	18	8	0	0	0.776101743
4406	24	8	0	0	0.177475131
4406	29	8	0	0	0.121004898
4407	18	8	0	0	0.024603177
4407	20	8	0	0	0.077064933
4408	2	8	0	0	0.11995629
4408	6	8	0	0	0.133928263
4408	27	8	0	0	0.138040432
4408	29	8	0	0	0.14366393
4409	1	8	0	0	0.138208769
4409	20	8	0	0	0.189700603
4410	0	8	0	0	0.062925548
4410	20	8	0	0	0.115448418
4410	26	8	0	0	0.062675638
4410	29	8	0	0	0.181421424
4411	21	8	0	0	0.179809697
4411	25	8	0	0	0.104453623
4411	28	8	0	0	0.072130322
4412	7	8	0	0	0.178974983
4412	12	8	0	0	0.090833614
4412	14	8	0	0	0.082631202
4412	20	8	0	0	0.110739199
4412	27	8	0	0	0.081585286
4412	30	8	0	0	0.544371405
4413	9	8	0	0	0.246169829
4413	26	8	0	0	0.153104379
4413	31	8	0	0	0.337272713
4414	0	8	0	0	0.742470818
4414	6	8	0	0	0.362032998
4415	5	8	0	0	0.486174229
4415	6	8	0	0	0.222312715
4415	10	8	0	0	0.11758997
4415	14	8	0	0	0.096296276
4415	20	8	0	0	0.162874102
4415	32	8	0	0	0.234111007
4416	9	8	0	0	0.1703912
4416	11	8	0	0	0.120399433
4416	26	8	0	0	0.198542235
4416	27	8	0	0	0.201159884
4416	32	8	0	0	0.496022098
4417	3	8	0	0	0.158417105
4417	15	8	0	0	0.10432637
4417	22	8	0	0	0.106045279
1107	10	9	1	1	0.828427133
1107	14	9	1	0	0.809279951
1107	19	9	1	0	0.81358868
1108	3	9	1	1	0.83514307
1108	7	9	1	0	0.810577808
1108	8	9	1	0	0.813194837
1108	14	9	1	0	0.822514271
1108	30	9	1	1	0.879357853
1109	11	9	1	0	0.807673971
1109	17	9	1	0	0.815664412
1109	20	9	1	1	0.898445044
1109	22	9	1	1	0.863530149
1109	25	9	1	1	0.883592873
1109	32	9	1	1	0.917885284
2301	1	9	1	1	0.94271402
2301	20	9	1	1	0.857620867
2302	21	9	1	0	0.73688944
2303	11	9	1	0	0.738120785
2303	27	9	1	0	0.799159143
2303	28	9	1	1	0.871612915
2303	33	9	1	1	0.829042596
2304	9	9	1	0	0.788746927
2304	21	9	1	0	0.78754157
2305	4	9	1	0	0.794323399
2305	17	9	1	0	0.81944955
2305	27	9	1	1	0.828888625
2306	1	9	1	0	0.7192885
2306	6	9	1	0	0.763461038
2307	17	9	1	1	0.865105846
2307	33	9	1	0	0.806466735
2308	17	9	1	0	0.737414191
2309	7	9	1	0	0.645663557
2309	9	9	1	1	0.889767991
2310	10	9	1	0	0.790986716
2310	14	9	1	1	0.909408918
2310	24	9	1	1	0.829407288
2310	28	9	1	1	0.896849765
2310	32	9	1	0	0.763746411
2311	2	9	1	1	0.892865464
2311	5	9	1	1	0.848461792
2311	14	9	1	0	0.800868625
2311	31	9	1	0	0.821136965
2312	11	9	1	1	0.842052457
2312	15	9	1	1	0.84733902
2312	26	9	1	1	0.923519543
2313	2	9	1	1	0.850928166
2313	12	9	1	1	0.890562073
2313	19	9	1	1	0.95158546
2313	22	9	1	1	0.859935833
2314	5	9	1	1	0.933868763
2315	3	9	1	0	0.741109279
2315	6	9	1	0	0.819333137
2315	7	9	1	1	0.861116316
2315	10	9	1	1	0.872873265
2315	32	9	1	1	0.936117367
2316	1	9	1	0	0.428177932
2316	16	9	1	1	0.834663839
2316	29	9	1	1	0.93534898
2317	10	9	1	1	0.901490064
2317	23	9	1	1	0.883400732
2317	29	9	1	0	0.805755465
2318	0	9	1	1	0.899903243
2318	5	9	1	1	0.851988557
2318	12	9	1	0	0.812422671
2318	22	9	1	1	0.876018823
2318	31	9	1	1	0.851152764
2318	33	9	1	0	0.824582708
2319	12	9	1	1	0.878661062
2319	13	9	1	1	0.904440668
2319	22	9	1	1	0.896654442
2319	26	9	1	1	0.913001408
2319	30	9	1	1	0.955506743
2319	32	9	1	1	0.936542811
2320	0	9	1	1	0.945051614
2320	3	9	1	1	0.844489978
2320	12	9	1	1	0.883934082
2321	2	9	1	1	0.922933483
2321	6	9	1	1	0.880951658
2321	7	9	1	0	0.154255821
2321	8	9	1	0	0.792106981
2321	12	9	1	0	0.264631219
2321	20	9	1	1	0.860711601
2321	24	9	1	0	0.604031079
2322	0	9	1	0	0.784291625
2322	9	9	1	0	0.711922304
2322	29	9	1	0	0.301673318
3301	3	9	1	0	0.165638985
3301	16	9	1	1	0.879229798
3302	15	9	0	0	0.166666733
3302	16	9	0	1	0.950996926
3302	31	9	0	0	0.238097919
3303	3	9	0	0	0.591225165
3303	4	9	0	0	0.765021733
3303	10	9	0	0	0.77108383
3304	2	9	0	0	0.381437135
3304	4	9	0	0	0.670035787
3304	23	9	0	0	0.469850983
3304	25	9	0	0	0.262076467
3305	0	9	0	0	0.530657556
3305	1	9	0	0	0.290903136
3305	26	9	0	0	0.357315738
3305	27	9	0	0	0.170392618
3306	16	9	0	0	0.194176902
3306	20	9	0	0	0.065248727
3306	32	9	0	0	0.30335603
3308	3	9	0	0	0.364451577
3308	27	9	0	0	0.734981515
3308	28	9	0	0	0.643342949
3308	33	9	0	0	0.298189658
3309	17	9	0	0	0.231997537
3309	23	9	0	0	0.152040148
3309	27	9	0	0	0.176784835
4401	19	9	0	0	0.163653223
4401	22	9	0	0	0.161678565
4402	5	9	0	0	0.198484686
4402	6	9	0	0	0.096667745
4402	7	9	0	0	0.123090256
4402	17	9	0	0	0.105193993
4402	31	9	0	0	0.11104679
4403	8	9	0	0	0.109250159
4403	13	9	0	0	0.109398299
4403	21	9	0	0	0.106603363
4404	1	9	0	0	0.117581249
4404	5	9	0	0	0.116658655
4404	6	9	0	0	0.114887585
4404	9	9	0	0	0.146195335
4404	21	9	0	0	0.146549142
4405	4	9	0	0	0.156613032
4405	26	9	0	0	0.114117884
4405	31	9	0	0	0.127427981
4406	0	9	0	0	0.176888322
4406	19	9	0	0	0.218957646
4407	16	9	0	0	0.536502911
4407	32	9	0	0	0.252407248
4408	19	9	0	0	0.548498484
4408	24	9	0	0	0.770018365
4408	28	9	0	0	0.072408379
4408	30	9	0	0	0.134804389
4409	3	9	0	0	0.143793016
4409	4	9	0	0	0.144508888
4409	31	9	0	0	0.166092331
4410	4	9	0	0	0.173517816
4410	32	9	0	0	0.210332665
4411	3	9	0	0	0.137489157
4411	10	9	0	0	0.052806356
4411	11	9	0	0	0.123572706
4411	13	9	0	0	0.102471342
4411	16	9	0	0	0.173148786
4411	29	9	0	0	0.469401349
4411	31	9	0	0	0.674392092
4412	4	9	0	0	0.224348556
4412	6	9	0	0	0.311854285
4412	13	9	0	0	0.207831457
4412	19	9	0	0	0.100084831
4412	21	9	0	0	0.185806685
4412	22	9	0	0	0.215614365
4412	33	9	0	0	0.101758916
4413	3	9	0	0	0.170970197
4413	22	9	0	0	0.177960471
4413	32	9	0	0	0.182088842
4414	2	9	0	0	0.223075988
4414	19	9	0	0	0.165876834
4415	0	9	0	0	0.149716098
4415	13	9	0	0	0.775867601
4415	28	9	0	0	0.209579955
4416	4	9	0	0	0.243316169
4416	14	9	0	0	0.269159644
4416	24	9	0	0	0.195532514
4417	1	9	0	0	0.232451376
4417	7	9	0	0	0.169209872
4417	10	9	0	0	0.091855017
4417	13	9	0	0	0.075286115
4417	19	9	0	0	0.124808667
1107	5	10	1	0	0.809530588
1107	7	10	1	0	0.825809158
1107	18	10	1	0	0.803425641
1108	9	10	1	0	0.785036415
1109	0	10	1	0	0.814133997
1109	2	10	1	1	0.851052128
1109	5	10	1	0	0.807440342
1109	13	10	1	0	0.820547871
1109	18	10	1	0	0.808354745
1109	26	10	1	0	0.802806949
1109	29	10	1	1	0.850714168
1109	30	10	1	1	0.833332454
2301	5	10	1	1	0.861139744
2301	8	10	1	1	0.846863481
2301	23	10	1	1	0.887395723
2301	29	10	1	0	0.798301462
2301	33	10	1	0	0.794698973
2302	0	10	1	0	0.76781213
2302	7	10	1	0	0.815879821
2303	2	10	1	0	0.764790758
2303	4	10	1	1	0.852222238
2304	2	10	1	0	0.680652858
2304	23	10	1	1	0.85807908
2304	31	10	1	1	0.833418936
2304	32	10	1	1	0.829490065
2305	13	10	1	0	0.341291901
2305	16	10	1	0	0.673480192
2306	3	10	1	0	0.590565005
2306	18	10	1	1	0.923741119
2307	1	10	1	1	0.833331568
2307	18	10	1	1	0.885199721
2307	21	10	1	0	0.479721511
2308	29	10	1	0	0.824944493
2308	30	10	1	0	0.786705952
2308	31	10	1	1	0.865247268
2309	10	10	1	1	0.957916577
2309	13	10	1	1	0.873604733
2309	30	10	1	1	0.952151695
2310	11	10	1	0	0.814632393
2311	8	10	1	0	0.423116697
2311	12	10	1	0	0.750231527
2311	13	10	1	1	0.838955217
2311	24	10	1	0	0.808397802
2311	25	10	1	1	0.877784366
2311	32	10	1	0	0.824136099
2312	14	10	1	0	0.726818065
2312	17	10	1	1	0.877859902
2312	21	10	1	1	0.876879822
2312	33	10	1	1	0.880068478
2313	5	10	1	1	0.917672205
2313	9	10	1	1	0.943565606
2313	20	10	1	1	0.902784297
2313	31	10	1	1	0.939251324
2314	6	10	1	0	0.804425456
2314	9	10	1	1	0.917288399
2314	11	10	1	1	0.841193219
2314	18	10	1	1	0.830411566
2314	19	10	1	0	0.74575609
2314	29	10	1	0	0.812246516
2314	33	10	1	1	0.831659648
2315	2	10	1	1	0.864427171
2315	9	10	1	0	0.769343416
2315	12	10	1	1	0.930054644
2315	30	10	1	1	0.869466144
2316	22	10	1	1	0.837163579
2316	32	10	1	0	0.822536985
2317	14	10	1	1	0.900295652
2317	16	10	1	1	0.885881188
2317	19	10	1	1	0.851289907
2317	21	10	1	1	0.855480091
2317	26	10	1	1	0.871021569
2318	4	10	1	1	0.883795809
2318	7	10	1	1	0.901571806
2318	21	10	1	1	0.853653512
2318	27	10	1	1	0.869562015
2318	28	10	1	1	0.8778206
2318	29	10	1	1	0.908772024
2319	1	10	1	1	0.873690142
2319	14	10	1	1	0.895322301
2320	27	10	1	1	0.887706766
2321	15	10	1	1	0.925841676
2321	29	10	1	1	0.940316773
2322	17	10	1	1	0.885314399
2322	19	10	1	0	0.17850184
2322	21	10	1	1	0.889733675
2322	23	10	1	0	0.267204763
3301	12	10	1	0	0.524003868
3302	1	10	1	0	0.250270933
3303	9	10	0	0	0.438133146
3303	15	10	0	1	0.924017641
3303	18	10	0	0	0.676926734
3303	23	10	0	0	0.800369276
3304	1	10	0	1	0.947132285
3304	3	10	0	0	0.744557805
3304	8	10	0	0	0.258469545
3304	18	10	0	0	0.286855103
3305	6	10	0	0	0.259845321
3305	19	10	0	0	0.357682639
3305	21	10	0	1	0.881750696
3305	25	10	0	0	0.228777423
3306	3	10	0	0	0.191320783
3306	8	10	0	0	0.202886486
3307	9	10	0	0	0.14901097
3307	30	10	0	0	0.173237527
3308	16	10	0	0	0.137697009
3308	24	10	0	0	0.107077435
3308	25	10	0	0	0.780041696
3309	6	10	0	1	0.876007298
3309	18	10	0	0	0.702298141
3309	24	10	0	0	0.274873532
3309	26	10	0	0	0.177491969
4401	4	10	0	0	0.084906513
4401	7	10	0	0	0.202112405
4401	29	10	0	0	0.197629456
4402	2	10	0	0	0.282794407
4402	8	10	0	0	0.162007656
4402	22	10	0	0	0.126103118
4402	25	10	0	0	0.10144686
4403	6	10	0	0	0.094914049
4403	9	10	0	0	0.095992669
4403	10	10	0	0	0.116136823
4403	22	10	0	0	0.121134886
4404	17	10	0	0	0.114829308
4404	23	10	0	0	0.06996471
4404	32	10	0	0	0.064354079
4404	33	10	0	0	0.12090356
4405	1	10	0	0	0.15353719
4405	12	10	0	0	0.134637389
4405	13	10	0	0	0.15753048
4405	15	10	0	0	0.130136931
4405	28	10	0	0	0.099018998
4405	29	10	0	0	0.133645176
4406	13	10	0	0	0.094536271
4406	15	10	0	0	0.076825396
4406	22	10	0	0	0.08585894
4406	23	10	0	0	0.116499869
4406	28	10	0	0	0.216916127
4406	32	10	0	0	0.378766649
4407	7	10	0	0	0.438827907
4407	24	10	0	0	0.291727037
4408	0	10	0	0	0.174152819
4408	17	10	0	0	0.172287361
4408	18	10	0	0	0.14745707
4409	0	10	0	0	0.141451978
4409	6	10	0	0	0.16884662
4409	16	10	0	0	0.085607531
4409	18	10	0	0	0.178866176
4409	32	10	0	0	0.114259451
4410	19	10	0	0	0.170454091
4410	21	10	0	0	0.141517006
4410	28	10	0	0	0.154029029
4411	8	10	0	0	0.057644115
4412	18	10	0	0	0.067272261
4412	24	10	0	0	0.157306409
4412	26	10	0	0	0.170399259
4413	2	10	0	0	0.080366932
4413	8	10	0	0	0.118552667
4413	10	10	0	0	0.098415401
4413	14	10	0	0	0.352246959
4413	18	10	0	0	0.192583641
4413	23	10	0	0	0.330858678
4413	24	10	0	0	0.394181314
4414	8	10	0	0	0.286674434
4414	9	10	0	0	0.281091137
4414	16	10	0	0	0.191674181
4414	24	10	0	0	0.097838817
4414	32	10	0	0	0.113110882
4415	2	10	0	0	0.191694619
4415	19	10	0	0	0.189159688
4415	29	10	0	0	0.357610465
4416	28	10	0	0	0.826677909
4417	21	10	0	0	0.76853007
4417	24	10	0	0	0.113410546
