# Supplementary material for: Discrete wavelet transform-driven optimized deep learning-based framework for dyslexia detection using EEG signals
Source: Front Neuroinform. 2026 Mar 25;20:1765088. doi: 10.3389/fninf.2026.1765088 (PMC13057293; doi:10.3389/fninf.2026.1765088)
Supplement: Supplementary file 2 [file Data_Sheet_2.CSV]

PatientID	EpochID	Fold	y_true	y_pred	y_prob
1107	2	1	1	1	0.603362799
1107	13	1	1	1	0.948970497
1107	20	1	1	1	0.796602309
1107	25	1	1	1	0.879206359
1107	30	1	1	1	0.924552798
1107	32	1	1	1	0.910155714
1108	17	1	1	1	0.640602171
1108	26	1	1	1	0.57905215
1109	8	1	1	1	0.893106043
1109	21	1	1	1	0.904551983
2301	16	1	1	1	0.948661506
2301	24	1	1	1	0.63045305
2301	28	1	1	1	0.919183314
2302	2	1	1	0	0.426835805
2302	10	1	1	1	0.98125869
2302	11	1	1	1	0.924552798
2302	17	1	1	1	0.910155714
2302	20	1	1	1	0.640602171
2302	27	1	1	1	0.57905215
2302	28	1	1	1	0.893106043
2303	5	1	1	1	0.520331144
2303	6	1	1	1	0.68008852
2303	7	1	1	0	0.154734686
2303	16	1	1	1	0.679810941
2303	17	1	1	0	0.297805071
2303	22	1	1	1	0.662748098
2304	10	1	1	1	0.640602171
2304	24	1	1	0	0.454220414
2305	11	1	1	0	0.192987844
2305	14	1	1	1	0.794703305
2306	7	1	1	0	0.240756378
2306	13	1	1	1	0.796602309
2306	22	1	1	1	0.879206359
2306	25	1	1	1	0.893106043
2307	4	1	1	1	0.904551983
2307	8	1	1	1	0.948661506
2307	12	1	1	1	0.893106043
2307	16	1	1	1	0.904551983
2307	25	1	1	1	0.948661506
2307	28	1	1	1	0.875045776
2307	29	1	1	0	0.493252039
2308	0	1	1	1	0.571146727
2308	18	1	1	1	0.799175203
2309	1	1	1	1	0.726308346
2309	3	1	1	1	0.549749672
2309	4	1	1	1	0.893106043
2309	24	1	1	1	0.904551983
2309	25	1	1	1	0.948661506
2310	4	1	1	1	0.948661506
2310	6	1	1	1	0.628230691
2310	27	1	1	1	0.939942062
2310	31	1	1	1	0.858470142
2311	4	1	1	1	0.714326859
2311	11	1	1	1	0.572149694
2312	7	1	1	1	0.868163943
2312	18	1	1	1	0.567682505
2312	32	1	1	0	0.443029672
2313	3	1	1	1	0.719418466
2313	11	1	1	1	0.900996983
2313	16	1	1	1	0.707886159
2313	26	1	1	1	0.732769132
2314	10	1	1	1	0.627711833
2314	15	1	1	1	0.813103914
2314	17	1	1	0	0.496464163
2314	26	1	1	1	0.622934103
2314	32	1	1	1	0.653378844
2315	27	1	1	1	0.572691083
2316	0	1	1	0	0.484423548
2316	2	1	1	0	0.303650796
2319	3	1	1	1	0.564603448
2319	8	1	1	1	0.549749672
2319	28	1	1	1	0.893106043
2320	7	1	1	1	0.904551983
2320	8	1	1	1	0.948013783
2320	11	1	1	0	0.402691483
2320	23	1	1	1	0.86785686
2320	29	1	1	1	0.763782978
2320	30	1	1	0	0.4324525
2320	32	1	1	0	0.23822321
2321	4	1	1	0	0.29679665
2321	28	1	1	0	0.14896141
2321	31	1	1	0	0.148008138
2321	33	1	1	0	0.018708365
2322	11	1	1	1	0.856861413
3301	0	1	1	1	0.549749672
3301	5	1	1	1	0.893106043
3301	23	1	1	1	0.904551983
3301	30	1	1	0	0.302019387
3301	32	1	1	0	0.102854423
3302	18	1	1	1	0.549749672
3302	22	1	1	1	0.893106043
3302	30	1	1	1	0.904551983
3303	6	1	0	0	0.194087848
3303	13	1	0	0	0.194087848
3303	30	1	0	0	0.3306669
3303	33	1	1	1	0.893106043
3304	13	1	1	1	0.904551983
3305	20	1	0	0	0.194087848
3306	0	1	0	0	0.249282137
3306	2	1	0	0	0.306623518
3306	5	1	0	0	0.3306669
3306	6	1	0	0	0.406829983
3306	17	1	0	0	0.306623518
3306	18	1	0	0	0.3306669
3306	25	1	0	0	0.421560168
3306	26	1	0	1	0.901038766
3307	2	1	0	0	0.194087848
3307	11	1	0	0	0.194087848
3307	16	1	0	1	0.951255739
3307	21	1	0	0	0.296323389
3307	25	1	0	0	0.249282137
3307	27	1	0	0	0.306623518
3307	28	1	0	0	0.3306669
3308	0	1	0	1	0.531260192
3308	23	1	0	0	0.250424743
3309	29	1	0	0	0.306623518
3309	32	1	0	0	0.107853092
4401	2	1	0	0	0.18822673
4401	14	1	0	0	0.306623518
4401	16	1	0	0	0.145061389
4403	2	1	0	0	0.300108522
4403	20	1	0	0	0.465275228
4403	25	1	0	0	0.278695613
4403	29	1	0	0	0.284885168
4403	32	1	0	0	0.282606959
4404	10	1	0	0	0.135418102
4404	16	1	0	0	0.211292997
4404	25	1	0	0	0.288978219
4405	22	1	0	0	0.306623518
4405	23	1	0	0	0.15165706
4406	5	1	0	0	0.261262745
4406	10	1	0	0	0.306623518
4406	14	1	0	1	0.572476089
4406	17	1	0	0	0.395276487
4407	8	1	0	0	0.295644343
4407	9	1	0	0	0.234368622
4407	17	1	0	1	0.516625822
4407	21	1	0	0	0.11932572
4407	27	1	0	0	0.304128051
4408	1	1	0	1	0.882663369
4408	8	1	0	0	0.235519022
4408	12	1	0	0	0.396125078
4408	15	1	0	1	0.767190933
4408	32	1	0	0	0.17094928
4409	2	1	0	0	0.456075788
4409	12	1	0	0	0.456075788
4409	21	1	0	0	0.064587496
4409	22	1	0	0	0.315295219
4409	30	1	0	0	0.222487479
4410	9	1	0	0	0.222487479
4410	10	1	0	0	0.127041787
4410	13	1	0	0	0.029743589
4411	18	1	0	0	0.222487479
4411	19	1	0	0	0.271248937
4412	8	1	0	0	0.278136224
4412	9	1	0	0	0.157413781
4412	17	1	0	0	0.43540138
4413	11	1	0	0	0.43540138
4413	20	1	0	0	0.429294884
4413	29	1	0	0	0.375502139
4414	5	1	0	0	0.172853619
4414	10	1	0	0	0.45326972
4414	12	1	0	0	0.157413781
4415	8	1	0	0	0.051752698
4415	12	1	0	0	0.325030386
4415	22	1	0	0	0.157413781
4416	2	1	0	0	0.050682269
4416	12	1	0	0	0.050682269
4416	13	1	0	0	0.209807426
4416	17	1	0	0	0.42209065
4416	21	1	0	0	0.147157505
4417	23	1	0	1	0.597219706
4417	30	1	0	1	0.597219706
4417	32	1	0	0	0.473736316
1107	11	2	1	1	0.962218106
1107	21	2	1	1	0.901476741
1108	1	2	1	1	0.792095482
1108	5	2	1	1	0.787684441
1108	24	2	1	1	0.814601541
1108	33	2	1	1	0.96714288
1109	4	2	1	1	0.937663257
1109	27	2	1	1	0.904010534
2301	9	2	1	1	0.671654224
2301	13	2	1	1	0.968640387
2302	16	2	1	0	0.452807665
2302	33	2	1	1	0.869146585
2303	13	2	1	1	0.611367524
2304	12	2	1	0	0.386995852
2304	15	2	1	1	0.792095482
2304	29	2	1	1	0.787684441
2305	12	2	1	1	0.814601541
2305	20	2	1	1	0.96714288
2305	31	2	1	0	0.464985996
2306	2	2	1	1	0.792095482
2306	8	2	1	1	0.787684441
2306	11	2	1	1	0.814601541
2306	12	2	1	1	0.96714288
2306	20	2	1	1	0.73188746
2306	21	2	1	1	0.796636045
2306	29	2	1	1	0.590840042
2307	0	2	1	1	0.615645647
2307	6	2	1	1	0.604577541
2308	11	2	1	1	0.63307476
2308	14	2	1	1	0.678289294
2308	19	2	1	1	0.540545642
2308	22	2	1	0	0.120850816
2308	23	2	1	0	0.000857356
2308	25	2	1	0	0.155526683
2308	27	2	1	1	0.711483061
2309	0	2	1	1	0.626483202
2309	6	2	1	1	0.585065305
2309	15	2	1	1	0.929034293
2310	18	2	1	0	0.334146082
2310	26	2	1	1	0.681780636
2311	6	2	1	1	0.697354317
2311	7	2	1	1	0.626483202
2311	17	2	1	1	0.585065305
2311	20	2	1	1	0.929034293
2311	29	2	1	1	0.755713642
2312	16	2	1	1	0.711820006
2312	22	2	1	0	0.289797455
2312	28	2	1	1	0.626483202
2313	0	2	1	1	0.585065305
2313	1	2	1	1	0.929034293
2313	6	2	1	1	0.615141809
2313	17	2	1	1	0.784952223
2313	23	2	1	1	0.786459684
2313	27	2	1	1	0.938871264
2313	33	2	1	1	0.92886889
2314	12	2	1	1	0.744442046
2314	14	2	1	1	0.667068839
2315	13	2	1	1	0.811711371
2315	15	2	1	1	0.830322444
2315	19	2	1	1	0.695024133
2315	22	2	1	1	0.786459684
2315	26	2	1	0	0.298800707
2315	28	2	1	1	0.553560674
2316	14	2	1	1	0.673054099
2316	19	2	1	1	0.79590404
2316	20	2	1	1	0.786459684
2316	28	2	1	1	0.742891312
2316	31	2	1	1	0.632567108
2317	4	2	1	1	0.768723786
2317	11	2	1	0	0.227154046
2317	32	2	1	0	0.220926449
2319	6	2	1	1	0.639471829
2319	10	2	1	1	0.788030148
2319	15	2	1	1	0.783129573
2320	2	2	1	0	0.459711552
2320	10	2	1	1	0.501760781
2320	22	2	1	0	0.49708274
2320	26	2	1	1	0.534208715
2320	31	2	1	1	0.581595838
2321	18	2	1	1	0.924158037
2321	25	2	1	1	0.736342847
2322	5	2	1	0	0.475675851
2322	16	2	1	1	0.56847626
3301	8	2	1	0	0.325145483
3301	19	2	1	0	0.246014267
3301	21	2	1	1	0.534487605
3301	28	2	1	1	0.732913733
3301	33	2	1	1	0.69228512
3302	3	2	1	0	0.102395654
3302	7	2	0	0	0.07214506
3302	9	2	0	0	0.061168168
3302	11	2	0	0	0.372545034
3302	12	2	0	1	0.556713581
3302	29	2	0	0	0.184050366
3302	33	2	0	0	0.459953696
3303	8	2	0	0	0.372545034
3303	24	2	0	0	0.184050366
3304	20	2	0	0	0.459953696
3305	5	2	0	0	0.169649526
3306	22	2	0	0	0.420563638
3306	23	2	0	0	0.372545034
3306	27	2	0	0	0.459934443
3306	30	2	0	0	0.372545034
3306	31	2	0	0	0.372545034
3307	6	2	0	0	0.029946441
3307	12	2	0	0	0.348182976
3307	19	2	0	0	0.367348403
3308	1	2	0	0	0.129422083
3308	18	2	0	0	0.498581886
3308	26	2	0	0	0.333999753
3308	30	2	0	0	0.001549818
3309	3	2	0	0	0.182323977
3309	5	2	0	0	0.285106748
3309	10	2	0	0	0.393269479
3309	25	2	0	0	0.295777559
4401	13	2	0	0	0.295777559
4402	0	2	0	0	0.184050366
4402	21	2	0	0	0.459953696
4402	33	2	0	0	0.322554916
4403	30	2	0	0	0.267174363
4404	0	2	0	0	0.295185089
4404	2	2	0	0	0.267174363
4404	4	2	0	0	0.483959973
4404	12	2	0	0	0.261336029
4404	31	2	0	0	0.246976614
4405	7	2	0	0	0.17960678
4405	11	2	0	0	0.106382184
4405	24	2	0	0	0.070296295
4406	12	2	0	0	0.247060969
4406	27	2	0	0	0.348725051
4406	31	2	0	0	0.192174211
4407	11	2	0	0	0.163429379
4407	15	2	0	0	0.120887816
4407	19	2	0	0	0.396823496
4408	3	2	0	0	0.146357089
4408	11	2	0	0	0.267174363
4408	13	2	0	0	0.243794248
4408	22	2	0	1	0.919018805
4408	25	2	0	0	0.371590585
4408	26	2	0	0	0.029743589
4409	8	2	0	0	0.222487479
4409	10	2	0	0	0.443207949
4409	15	2	0	0	0.248118386
4409	24	2	0	1	0.625941873
4410	7	2	0	0	0.157585993
4410	12	2	0	1	0.530881047
4410	16	2	0	0	0.029743589
4410	33	2	0	0	0.222487479
4411	22	2	0	0	0.069687843
4411	23	2	0	0	0.089090221
4411	24	2	0	0	0.170722559
4411	32	2	0	0	0.266951323
4412	5	2	0	0	0.16325748
4412	15	2	0	0	0.43540138
4412	25	2	0	0	0.214941159
4413	1	2	0	1	0.691431165
4413	4	2	0	1	0.691431165
4413	21	2	0	0	0.388226092
4413	25	2	0	0	0.116387419
4413	27	2	0	0	0.031015998
4414	4	2	0	0	0.081476301
4414	7	2	0	0	0.314832151
4414	13	2	0	1	0.56408596
4414	31	2	0	1	0.909736633
4415	7	2	0	1	0.559464872
4415	17	2	0	0	0.127691925
4415	21	2	0	0	0.325030386
4415	24	2	0	1	0.834756374
4415	25	2	0	0	0.237768486
4416	10	2	0	0	0.209807426
4416	25	2	0	0	0.200125232
4417	26	2	0	0	0.180917844
4417	27	2	0	0	0.278544307
4417	28	2	0	0	0.103321418
1107	22	3	1	1	0.860622823
1108	11	3	1	1	0.96376878
1108	13	3	1	1	0.606647372
1108	19	3	1	1	0.606647372
1108	25	3	1	1	0.97411865
1108	31	3	1	1	0.978409827
1109	7	3	1	1	0.90629518
1109	10	3	1	1	0.769195676
1109	24	3	1	1	0.938768089
2301	4	3	1	1	0.940332532
2301	10	3	1	1	0.970350266
2301	12	3	1	1	0.889834464
2301	18	3	1	1	0.936607718
2302	4	3	1	1	0.851162493
2302	9	3	1	1	0.606647372
2302	24	3	1	1	0.584029198
2302	29	3	1	1	0.584029198
2303	0	3	1	1	0.794982076
2303	9	3	1	1	0.606647372
2303	30	3	1	1	0.685617089
2304	7	3	1	1	0.540550292
2304	11	3	1	1	0.606647372
2304	16	3	1	1	0.798726201
2304	27	3	1	1	0.682536304
2305	9	3	1	1	0.625530303
2306	4	3	1	1	0.798726201
2306	15	3	1	1	0.682536304
2306	30	3	1	1	0.625530303
2306	31	3	1	1	0.800309956
2307	3	3	1	1	0.711741269
2307	20	3	1	0	0.46668452
2308	1	3	1	0	0.13424021
2308	4	3	1	1	0.775003731
2308	15	3	1	1	0.649388313
2309	11	3	1	0	0.212966532
2309	20	3	1	1	0.842805326
2309	27	3	1	0	0.230097145
2309	32	3	1	1	0.534263432
2310	5	3	1	1	0.767401576
2310	8	3	1	1	0.695845842
2310	16	3	1	1	0.649108231
2310	17	3	1	0	0.447213262
2310	23	3	1	1	0.845647097
2310	33	3	1	1	0.633323848
2311	3	3	1	1	0.727440357
2311	10	3	1	1	0.746675491
2311	21	3	1	1	0.798726201
2312	12	3	1	1	0.682536304
2312	13	3	1	1	0.625530303
2312	20	3	1	0	0.337162942
2312	29	3	1	1	0.878740072
2313	18	3	1	1	0.696866214
2313	29	3	1	1	0.509709001
2313	32	3	1	1	0.686555028
2314	1	3	1	1	0.884288549
2314	25	3	1	0	0.245058998
2314	31	3	1	1	0.892880619
2315	5	3	1	1	0.560636163
2315	20	3	1	0	0.19654581
2315	31	3	1	1	0.802043498
2316	4	3	1	1	0.684771717
2316	10	3	1	1	0.77944839
2316	27	3	1	1	0.706498027
2316	33	3	1	1	0.89034003
2317	5	3	1	1	0.824494958
2317	6	3	1	1	0.798726201
2317	8	3	1	1	0.682536304
2317	17	3	1	1	0.625530303
2317	33	3	1	1	0.60700959
2318	6	3	1	1	0.665657401
2318	14	3	1	1	0.60700959
2318	20	3	1	1	0.639471829
2319	4	3	1	1	0.941731215
2319	17	3	1	1	0.941731215
2319	23	3	1	1	0.55347991
2319	27	3	1	1	0.60700959
2320	9	3	1	1	0.60700959
2320	13	3	1	1	0.583032191
2321	1	3	1	1	0.60700959
2321	3	3	1	1	0.500184417
2321	11	3	1	0	0.018708365
2321	17	3	1	1	0.502792895
2321	32	3	1	0	0.203459293
2322	10	3	1	1	0.694175303
2322	24	3	1	0	0.427548319
2322	28	3	1	0	0.102395654
3301	4	3	1	0	0.102854423
3301	10	3	1	0	0.17009677
3301	26	3	1	0	0.427042454
3302	5	3	0	0	0.437350303
3302	14	3	0	0	0.095224641
3302	23	3	0	0	0.352390915
3302	24	3	0	0	0.153096929
3302	25	3	0	0	0.328730285
3302	27	3	0	0	0.223797187
3303	5	3	0	0	0.462237507
3303	21	3	0	0	0.137421623
3303	31	3	0	0	0.434215456
3304	0	3	0	0	0.237996355
3304	29	3	0	0	0.204822794
3305	8	3	0	0	0.223797187
3305	15	3	0	0	0.462237507
3305	16	3	0	0	0.137421623
3305	17	3	0	0	0.152139112
3305	23	3	0	0	0.31527251
3306	1	3	0	0	0.30324778
3306	14	3	0	0	0.347332895
3307	10	3	0	0	0.192876607
3307	14	3	0	0	0.485614777
3307	15	3	0	1	0.636328042
3307	22	3	0	0	0.237996355
3308	7	3	0	0	0.237996355
3308	15	3	0	0	0.461064816
3308	17	3	0	0	0.223797187
3308	31	3	0	0	0.462237507
3309	4	3	0	0	0.137421623
3309	16	3	0	0	0.237996355
3309	22	3	0	0	0.148532018
4401	21	3	0	1	0.647836328
4401	23	3	0	0	0.359177917
4401	31	3	0	0	0.452618629
4401	32	3	0	0	0.237996355
4402	9	3	0	0	0.237996355
4402	10	3	0	0	0.068197824
4402	15	3	0	0	0.451779693
4402	27	3	0	0	0.197355583
4403	1	3	0	0	0.226727217
4403	12	3	0	0	0.235391364
4404	11	3	0	0	0.189547032
4404	26	3	0	0	0.354345053
4405	2	3	0	0	0.262403727
4405	3	3	0	1	0.893881023
4405	5	3	0	0	0.257698238
4405	16	3	0	0	0.17094928
4405	18	3	0	0	0.146357089
4405	25	3	0	0	0.237996355
4406	1	3	0	0	0.354345053
4406	33	3	0	0	0.262403727
4407	1	3	0	1	0.516652346
4407	2	3	0	0	0.248118386
4407	5	3	0	0	0.157585993
4407	13	3	0	0	0.354345053
4407	14	3	0	0	0.262403727
4407	28	3	0	0	0.278136224
4408	5	3	0	0	0.346669048
4408	31	3	0	0	0.122791164
4409	5	3	0	1	0.56733799
4409	14	3	0	1	0.54803282
4409	19	3	0	0	0.023590885
4409	33	3	0	0	0.314133823
4410	15	3	0	0	0.136538953
4410	18	3	0	1	0.602615654
4410	31	3	0	0	0.067445882
4411	2	3	0	0	0.021766348
4411	9	3	0	1	0.584691644
4411	30	3	0	0	0.151867554
4411	33	3	0	0	0.009481099
4412	23	3	0	0	0.089699708
4412	31	3	0	0	0.357152849
4412	32	3	0	0	0.056717675
4413	6	3	0	0	0.375502139
4413	15	3	0	0	0.49556914
4413	19	3	0	0	0.347977996
4414	28	3	0	0	0.364472926
4415	9	3	0	0	0.127689213
4415	27	3	0	0	0.296242446
4416	0	3	0	0	0.347709596
4416	5	3	0	0	0.375209659
4416	18	3	0	1	0.66187942
4416	20	3	0	0	0.200125232
4416	23	3	0	1	0.597219706
4417	25	3	0	1	0.6961748
4417	29	3	0	1	0.663492739
4417	33	3	0	0	0.277887434
1107	0	4	1	1	0.968443215
1107	6	4	1	1	0.892294288
1107	23	4	1	1	0.888025701
1107	26	4	1	1	0.955293715
1107	27	4	1	1	0.728976369
1107	31	4	1	1	0.843082428
1108	12	4	1	1	0.916468203
1108	15	4	1	1	0.90988636
1108	29	4	1	1	0.595885515
1109	3	4	1	1	0.810001314
1109	12	4	1	1	0.725834012
1109	28	4	1	1	0.98705107
2301	14	4	1	1	0.909890831
2301	17	4	1	1	0.868625104
2301	22	4	1	1	0.794811964
2301	32	4	1	1	0.843082428
2302	1	4	1	1	0.916468203
2302	8	4	1	1	0.90988636
2302	25	4	1	1	0.595885515
2302	31	4	1	1	0.810001314
2303	14	4	1	1	0.730855465
2303	15	4	1	1	0.742275119
2303	20	4	1	1	0.5362674
2304	4	4	1	0	0.477976888
2304	25	4	1	0	0.452563256
2304	33	4	1	0	0.358705342
2305	5	4	1	0	0.28726998
2305	19	4	1	1	0.505031049
2305	30	4	1	1	0.843082428
2306	0	4	1	1	0.916468203
2306	9	4	1	1	0.90988636
2306	27	4	1	1	0.595885515
2307	2	4	1	1	0.810001314
2307	9	4	1	0	0.094454803
2307	10	4	1	1	0.646666706
2307	13	4	1	1	0.893343449
2307	24	4	1	1	0.579567611
2307	27	4	1	1	0.893343449
2307	30	4	1	0	0.335569829
2307	31	4	1	1	0.710561275
2308	28	4	1	1	0.702262044
2309	5	4	1	1	0.610830009
2309	22	4	1	1	0.858517826
2310	2	4	1	1	0.681191802
2310	13	4	1	1	0.61989361
2310	22	4	1	1	0.543182611
2310	30	4	1	1	0.918470442
2311	0	4	1	1	0.893343449
2311	9	4	1	1	0.683724284
2311	18	4	1	1	0.589854538
2311	26	4	1	1	0.893343449
2311	27	4	1	1	0.893343449
2312	1	4	1	1	0.793108821
2312	3	4	1	1	0.916991353
2312	5	4	1	0	0.462677866
2312	6	4	1	1	0.694493771
2312	8	4	1	1	0.586518407
2312	30	4	1	1	0.968810797
2312	31	4	1	1	0.861470759
2313	4	4	1	0	0.414041936
2313	10	4	1	1	0.686189175
2313	24	4	1	0	0.186030418
2313	28	4	1	1	0.790333688
2314	2	4	1	0	0.075838484
2314	23	4	1	1	0.706378698
2316	5	4	1	0	0.194002569
2316	12	4	1	1	0.550541937
2316	24	4	1	0	0.245841369
2316	26	4	1	1	0.852705479
2317	1	4	1	1	0.514703929
2317	2	4	1	1	0.586518407
2317	28	4	1	1	0.968810797
2318	9	4	1	1	0.861470759
2318	17	4	1	1	0.737833023
2318	24	4	1	1	0.968810797
2320	16	4	1	1	0.861470759
2321	5	4	1	1	0.676186264
2321	9	4	1	1	0.591710925
2321	16	4	1	0	0.175101623
2322	6	4	1	1	0.612235427
2322	8	4	1	1	0.968810797
2322	12	4	1	1	0.861470759
2322	15	4	1	0	0.257293552
3301	6	4	1	0	0.112031229
3301	9	4	1	1	0.854752898
3301	15	4	1	0	0.203459293
3301	17	4	1	1	0.615582943
3301	25	4	1	1	0.968810797
3302	0	4	1	1	0.861470759
3302	8	4	0	0	0.188932493
3302	21	4	0	0	0.151210099
3302	26	4	0	0	0.223120183
3303	14	4	0	0	0.353544474
3303	25	4	0	0	0.463017434
3304	11	4	0	0	0.415540248
3304	15	4	0	1	0.688258171
3304	17	4	0	1	0.822087765
3304	27	4	0	0	0.265684456
3305	9	4	0	0	0.390360624
3306	4	4	0	0	0.353544474
3306	21	4	0	0	0.463017434
3306	29	4	0	0	0.378119022
3307	4	4	0	0	0.353544474
3307	26	4	0	0	0.463017434
3308	4	4	0	0	0.39384225
3308	11	4	0	1	0.779403031
3308	13	4	0	0	0.248309627
3308	14	4	0	1	0.637246549
3308	20	4	0	0	0.353544474
3309	0	4	0	0	0.463017434
3309	7	4	0	0	0.018339975
3309	12	4	0	0	0.310524911
3309	21	4	0	0	0.384019017
3309	31	4	0	0	0.311895728
3309	33	4	0	0	0.018339975
4401	0	4	0	0	0.310524911
4401	17	4	0	0	0.426820159
4401	20	4	0	0	0.018339975
4401	26	4	0	0	0.310524911
4401	28	4	0	0	0.333999753
4401	30	4	0	0	0.001549818
4402	14	4	0	0	0.182323977
4402	20	4	0	0	0.355477899
4403	3	4	0	0	0.404763311
4403	18	4	0	0	0.135418102
4403	23	4	0	0	0.135418102
4403	24	4	0	0	0.211292997
4403	31	4	0	1	0.745579422
4404	20	4	0	0	0.19551456
4404	28	4	0	0	0.40910095
4405	10	4	0	0	0.40910095
4405	17	4	0	0	0.494292617
4405	20	4	0	0	0.046377849
4405	32	4	0	0	0.138581619
4406	3	4	0	0	0.492105186
4407	0	4	0	1	0.57575506
4407	4	4	0	0	0.28553614
4407	22	4	0	1	0.535302341
4407	31	4	0	0	0.370839745
4407	33	4	0	0	0.390484065
4408	14	4	0	0	0.396823496
4408	23	4	0	0	0.102003291
4408	33	4	0	0	0.102003291
4409	13	4	0	0	0.472542673
4409	25	4	0	0	0.214901686
4409	28	4	0	0	0.290795803
4410	1	4	0	0	0.335171014
4410	14	4	0	0	0.018339975
4411	0	4	0	0	0.310524911
4411	4	4	0	0	0.485368311
4411	15	4	0	0	0.365257561
4412	2	4	0	0	0.229544222
4412	10	4	0	0	0.234035254
4412	11	4	0	0	0.157585993
4412	16	4	0	0	0.129771441
4414	1	4	0	0	0.450847536
4414	14	4	0	0	0.018339975
4414	15	4	0	0	0.310524911
4414	20	4	0	0	0.018339975
4414	27	4	0	0	0.310524911
4414	29	4	0	0	0.360351324
4415	1	4	0	0	0.031015998
4415	3	4	0	0	0.018339975
4415	4	4	0	0	0.310524911
4415	11	4	0	0	0.018339975
4415	15	4	0	0	0.310524911
4415	31	4	0	0	0.340683997
4415	33	4	0	0	0.310524911
4416	16	4	0	0	0.413710952
4417	2	4	0	0	0.310524911
4417	5	4	0	0	0.216888025
4417	8	4	0	0	0.018339975
4417	11	4	0	0	0.310524911
4417	12	4	0	0	0.329548746
1107	1	5	1	1	0.932907939
1107	3	5	1	1	0.772172749
1108	0	5	1	1	0.657512069
1108	6	5	1	1	0.85978061
1108	18	5	1	1	0.949915171
1108	21	5	1	1	0.726478696
1108	22	5	1	1	0.913110673
1108	27	5	1	1	0.61328578
1108	28	5	1	1	0.61328578
1109	1	5	1	1	0.91858387
1109	14	5	1	1	0.770250618
1109	16	5	1	1	0.929795802
2301	11	5	1	1	0.852015376
2302	6	5	1	1	0.983668685
2302	15	5	1	1	0.957909167
2302	23	5	1	1	0.779842913
2302	32	5	1	1	0.914095461
2303	3	5	1	1	0.61328578
2303	10	5	1	1	0.815933943
2303	18	5	1	0	0.360412091
2303	21	5	1	0	0.325760871
2303	24	5	1	1	0.61328578
2303	29	5	1	1	0.61328578
2304	14	5	1	0	0.074517585
2304	17	5	1	1	0.758783162
2304	19	5	1	1	0.603874981
2305	2	5	1	1	0.528352499
2305	18	5	1	1	0.764886618
2305	28	5	1	1	0.672899008
2305	33	5	1	1	0.61328578
2306	19	5	1	1	0.519934833
2306	24	5	1	0	0.2592673
2306	33	5	1	0	0.359271348
2307	7	5	1	1	0.61328578
2307	14	5	1	1	0.528352499
2307	15	5	1	1	0.764886618
2307	23	5	1	1	0.672899008
2307	32	5	1	1	0.601751208
2308	2	5	1	1	0.764886618
2308	7	5	1	1	0.672899008
2308	13	5	1	1	0.54675889
2308	24	5	1	1	0.686619461
2309	2	5	1	1	0.764886618
2309	19	5	1	1	0.672899008
2309	21	5	1	1	0.698262274
2309	31	5	1	0	0.286751568
2310	7	5	1	1	0.506747305
2310	20	5	1	1	0.892527103
2311	15	5	1	1	0.922457099
2312	0	5	1	1	0.764886618
2312	4	5	1	1	0.672899008
2312	9	5	1	1	0.894687235
2312	23	5	1	1	0.760047674
2313	8	5	1	1	0.907148659
2313	14	5	1	1	0.658936381
2314	28	5	1	1	0.764886618
2314	30	5	1	1	0.672899008
2315	0	5	1	1	0.830322444
2315	23	5	1	0	0.496464163
2315	24	5	1	1	0.634317935
2315	29	5	1	1	0.548522711
2316	13	5	1	1	0.641219616
2317	3	5	1	1	0.754330158
2317	7	5	1	1	0.568577707
2317	9	5	1	1	0.72657609
2317	13	5	1	1	0.766348124
2317	25	5	1	0	0.270665854
2317	30	5	1	1	0.519654453
2318	3	5	1	1	0.745761335
2318	11	5	1	0	0.362217426
2318	13	5	1	1	0.70671618
2318	18	5	1	1	0.852705479
2318	19	5	1	1	0.852705479
2319	24	5	1	1	0.751851141
2319	25	5	1	0	0.308440775
2320	5	5	1	1	0.71389854
2320	15	5	1	1	0.856382728
2320	17	5	1	0	0.497059286
2320	19	5	1	0	0.373470306
2321	0	5	1	1	0.536724031
2321	21	5	1	1	0.708844781
2321	27	5	1	1	0.578326166
2322	2	5	1	0	0.475375235
2322	4	5	1	1	0.985614061
2322	14	5	1	1	0.69667387
3301	11	5	1	0	0.105006263
3301	13	5	1	1	0.665184438
3301	22	5	1	0	0.319417655
3302	2	5	1	0	0.181992292
3302	32	5	0	0	0.400152385
3303	7	5	0	0	9.36E-06
3303	16	5	0	0	0.400152385
3303	22	5	0	1	0.581426978
3303	26	5	0	0	0.355486661
3303	29	5	0	0	0.400152385
3304	6	5	0	1	0.629826128
3304	7	5	0	0	0.361880064
3304	14	5	0	1	0.572605431
3304	26	5	0	0	0.361880064
3304	31	5	0	0	0.361880064
3304	33	5	0	0	0.361880064
3305	12	5	0	0	0.333318651
3305	30	5	0	0	0.345040619
3305	33	5	0	0	0.372217745
3306	9	5	0	0	0.046211127
3306	15	5	0	0	0.361880064
3306	19	5	0	0	0.180251777
3306	33	5	0	0	0.165680856
3307	1	5	0	0	0.361880064
3307	8	5	0	0	0.403481811
3307	17	5	0	0	0.410197258
3307	24	5	0	0	0.20817025
3308	2	5	0	0	0.275899261
3308	5	5	0	0	0.361880064
3308	19	5	0	0	0.361880064
3308	21	5	0	0	0.498581886
3308	29	5	0	0	0.178955704
3309	30	5	0	0	0.286809653
4401	3	5	0	0	0.295777559
4401	8	5	0	0	0.311274081
4401	9	5	0	0	0.114169508
4401	18	5	0	0	0.208524123
4401	24	5	0	0	0.430322796
4402	12	5	0	0	0.430322796
4402	16	5	0	0	0.116986372
4402	24	5	0	0	0.169568166
4402	32	5	0	0	0.340664566
4403	16	5	0	0	0.093023621
4403	27	5	0	0	0.459045768
4403	33	5	0	0	0.459045768
4404	14	5	0	0	0.120843105
4404	15	5	0	0	0.358702511
4404	19	5	0	0	0.086397901
4405	27	5	0	0	0.108026199
4406	7	5	0	0	0.358702511
4406	20	5	0	0	0.344573677
4407	3	5	0	0	0.382679611
4407	12	5	0	0	0.358702511
4407	23	5	0	0	0.358702511
4407	25	5	0	0	0.358702511
4407	29	5	0	0	0.499165058
4408	10	5	0	0	0.461752772
4409	9	5	0	0	0.057446502
4409	23	5	0	0	0.260160506
4410	3	5	0	0	0.358702511
4410	6	5	0	0	0.182672739
4410	8	5	0	0	0.266951323
4410	23	5	0	0	0.467393428
4410	24	5	0	0	0.255293936
4410	27	5	0	0	0.062874049
4411	6	5	0	0	0.031015998
4411	12	5	0	0	0.358702511
4411	14	5	0	0	0.332073331
4411	20	5	0	0	0.081476301
4411	26	5	0	1	0.659051001
4412	0	5	0	0	0.314832151
4412	1	5	0	0	0.463466972
4412	3	5	0	0	0.358653814
4413	0	5	0	0	0.400031835
4413	5	5	0	0	0.392583162
4413	16	5	0	0	0.466311783
4413	30	5	0	0	0.364472926
4414	3	5	0	0	0.364472926
4414	11	5	0	0	0.380488932
4414	17	5	0	0	0.340683997
4414	26	5	0	0	0.340683997
4414	33	5	0	0	0.340683997
4415	30	5	0	1	0.637507141
4416	3	5	0	1	0.513301849
4416	30	5	0	0	0.027153017
4417	6	5	0	1	0.68403095
4417	16	5	0	0	0.476182997
4417	20	5	0	0	0.352576852
1107	15	6	1	1	0.854336143
1107	17	6	1	1	0.969971895
1108	2	6	1	1	0.753298581
1108	10	6	1	1	0.821003497
1108	20	6	1	1	0.792297184
1108	23	6	1	1	0.953548729
1108	32	6	1	0	0.407004803
1109	23	6	1	1	0.768725812
2301	15	6	1	1	0.814331949
2301	19	6	1	1	0.811628282
2301	26	6	1	1	0.687878668
2302	13	6	1	1	0.948292434
2302	14	6	1	1	0.924081504
2302	18	6	1	1	0.901880145
2302	30	6	1	1	0.531075299
2303	26	6	1	0	0.396217495
2303	31	6	1	1	0.570828557
2303	32	6	1	1	0.506484985
2304	0	6	1	0	0.480021298
2304	3	6	1	0	0.366324574
2304	6	6	1	0	0.485608906
2304	8	6	1	1	0.636350334
2304	20	6	1	1	0.56971246
2304	22	6	1	0	0.326817453
2304	26	6	1	1	0.63271451
2304	30	6	1	1	0.72921294
2305	3	6	1	0	0.38151595
2305	6	6	1	1	0.585117996
2305	10	6	1	0	0.491360217
2305	21	6	1	0	0.153056845
2305	23	6	1	0	0.419905812
2305	24	6	1	1	0.778528035
2305	29	6	1	0	0.103063121
2305	32	6	1	1	0.907518864
2306	5	6	1	1	0.681509256
2306	14	6	1	1	0.681509256
2306	16	6	1	1	0.829819143
2306	32	6	1	1	0.689559519
2307	11	6	1	1	0.681509256
2308	5	6	1	1	0.829819143
2308	9	6	1	1	0.689559519
2308	21	6	1	1	0.689559519
2309	28	6	1	1	0.681509256
2309	33	6	1	1	0.829819143
2310	0	6	1	1	0.681509256
2310	3	6	1	1	0.52175051
2310	12	6	1	1	0.54314971
2310	15	6	1	1	0.659108758
2310	19	6	1	1	0.534601152
2310	25	6	1	1	0.907962739
2311	16	6	1	1	0.56463784
2312	10	6	1	1	0.781735778
2312	24	6	1	1	0.821090162
2313	7	6	1	1	0.567406774
2314	8	6	1	1	0.628230691
2314	16	6	1	1	0.681509256
2314	20	6	1	1	0.681509256
2314	22	6	1	1	0.891591489
2315	1	6	1	1	0.525453389
2315	8	6	1	0	0.107094541
2316	3	6	1	1	0.655392766
2316	18	6	1	1	0.681509256
2316	25	6	1	0	0.215476409
2317	27	6	1	1	0.582427025
2317	31	6	1	1	0.657708883
2318	23	6	1	1	0.627711833
2318	25	6	1	1	0.54314971
2319	7	6	1	1	0.549711108
2319	20	6	1	1	0.743441164
2320	6	6	1	1	0.620158255
2320	14	6	1	1	0.801603615
2320	21	6	1	1	0.879277825
2320	24	6	1	1	0.724459827
2320	28	6	1	1	0.638849318
2320	33	6	1	1	0.54314971
2321	13	6	1	1	0.775596023
2321	14	6	1	1	0.54314971
2321	23	6	1	1	0.838837802
2322	1	6	1	1	0.54314971
2322	3	6	1	1	0.54314971
2322	20	6	1	1	0.742337406
2322	22	6	1	0	0.018708365
2322	31	6	1	1	0.502792895
2322	33	6	1	1	0.54314971
3301	1	6	1	1	0.54314971
3301	7	6	1	1	0.69667387
3301	14	6	1	1	0.998319328
3301	24	6	1	1	0.998319328
3301	27	6	1	1	0.847764313
3302	10	6	0	1	0.553316414
3302	19	6	0	0	0.287509918
3303	0	6	0	0	0.063702695
3303	11	6	0	0	0.063702695
3303	12	6	0	0	0.278867871
3304	10	6	0	0	0.063702695
3304	16	6	0	0	0.45359984
3304	24	6	0	0	0.226545647
3304	28	6	0	0	0.063702695
3305	2	6	0	0	0.342991143
3305	11	6	0	0	0.453958243
3305	14	6	0	0	0.312419742
3305	18	6	0	0	0.470501184
3305	28	6	0	0	0.391263723
3305	29	6	0	0	0.063702695
3305	32	6	0	0	0.489484638
3306	7	6	0	0	0.236979619
3306	11	6	0	0	0.221714795
3306	13	6	0	0	0.236979619
3307	7	6	0	0	0.236979619
3307	18	6	0	0	0.236979619
3307	20	6	0	0	0.236979619
3307	29	6	0	0	0.236979619
3307	33	6	0	0	0.057448927
3308	6	6	0	1	0.801247418
3308	8	6	0	0	0.108785763
3308	10	6	0	0	0.236979619
3308	32	6	0	0	0.444805175
3309	9	6	0	0	0.461064816
3309	11	6	0	0	0.461064816
3309	14	6	0	0	0.212204576
3309	28	6	0	0	0.137488618
4401	10	6	0	0	0.178955704
4401	11	6	0	0	0.148389488
4401	12	6	0	0	0.300108522
4401	33	6	0	0	0.256914377
4402	3	6	0	0	0.139212668
4402	11	6	0	0	0.139212668
4402	19	6	0	0	0.135418102
4402	30	6	0	0	0.420773178
4403	7	6	0	0	0.072621897
4403	11	6	0	0	0.139212668
4403	14	6	0	0	0.193953097
4403	15	6	0	0	0.250689954
4404	13	6	0	0	0.054090895
4404	30	6	0	0	0.223175883
4405	0	6	0	0	0.035685573
4405	33	6	0	0	0.139212668
4406	6	6	0	0	0.139212668
4406	16	6	0	0	0.139212668
4406	21	6	0	0	0.396823496
4406	25	6	0	0	0.139212668
4406	26	6	0	0	0.397487789
4406	30	6	0	0	0.139212668
4407	6	6	0	0	0.380604565
4407	10	6	0	0	0.271248937
4407	26	6	0	0	0.242898077
4408	4	6	0	0	0.046194643
4408	20	6	0	0	0.017591333
4408	21	6	0	0	0.397487789
4409	11	6	0	0	0.139212668
4409	17	6	0	0	0.380604565
4409	26	6	0	0	0.271248937
4409	27	6	0	0	0.45916301
4410	5	6	0	0	0.380488932
4410	11	6	0	0	0.323704392
4410	17	6	0	0	0.317636698
4410	25	6	0	0	0.317636698
4411	1	6	0	0	0.45916301
4411	5	6	0	0	0.380488932
4411	17	6	0	0	0.323704392
4411	27	6	0	1	0.834756374
4413	7	6	0	0	0.237768486
4413	12	6	0	0	0.050682269
4413	13	6	0	0	0.436721325
4414	25	6	0	1	0.718472123
4416	1	6	0	1	0.718472123
4416	6	6	0	1	0.513301849
4416	8	6	0	0	0.447864592
4416	15	6	0	0	0.470340878
4416	29	6	0	0	0.245685875
4416	33	6	0	1	0.59835577
4417	4	6	0	1	0.604150414
4417	9	6	0	0	0.216026545
1107	4	7	1	1	0.970467687
1107	8	7	1	1	0.919016182
1107	9	7	1	1	0.88507694
1107	16	7	1	1	0.92867136
1107	24	7	1	1	0.88507694
1107	28	7	1	1	0.92867136
1107	29	7	1	1	0.872334957
1107	33	7	1	1	0.780510426
1108	4	7	1	1	0.679637432
1108	16	7	1	1	0.624011695
1109	6	7	1	1	0.982753873
1109	9	7	1	1	0.62383908
1109	15	7	1	1	0.674753368
1109	31	7	1	1	0.88507694
2301	2	7	1	1	0.92867136
2301	6	7	1	1	0.863199055
2301	21	7	1	1	0.88507694
2301	25	7	1	1	0.92867136
2301	31	7	1	1	0.907157242
2302	19	7	1	1	0.62119323
2302	26	7	1	1	0.671251893
2303	1	7	1	1	0.807697177
2303	19	7	1	1	0.758785665
2303	25	7	1	1	0.88507694
2304	5	7	1	1	0.92867136
2304	28	7	1	1	0.758785665
2305	0	7	1	1	0.88507694
2305	15	7	1	0	0.415460646
2305	22	7	1	1	0.623478115
2306	23	7	1	1	0.570956588
2307	5	7	1	1	0.88507694
2307	19	7	1	1	0.92867136
2307	22	7	1	1	0.766820967
2308	10	7	1	1	0.88507694
2308	12	7	1	1	0.92867136
2308	16	7	1	1	0.633224487
2308	20	7	1	1	0.512765706
2308	26	7	1	1	0.582129598
2308	32	7	1	1	0.708520234
2309	8	7	1	0	0.465844363
2309	12	7	1	1	0.758785665
2309	14	7	1	1	0.88507694
2309	16	7	1	0	0.304449737
2309	18	7	1	0	0.141248286
2309	23	7	1	1	0.686799109
2309	29	7	1	1	0.567389309
2310	1	7	1	0	0.454102784
2310	9	7	1	1	0.849910975
2310	21	7	1	0	0.36085248
2310	29	7	1	1	0.705930889
2311	22	7	1	1	0.577672064
2311	28	7	1	0	0.429792345
2312	2	7	1	1	0.584818542
2312	25	7	1	1	0.844768167
2313	25	7	1	0	0.186499953
2313	30	7	1	1	0.761697769
2314	0	7	1	1	0.907736123
2314	7	7	1	1	0.811711371
2314	21	7	1	1	0.87239325
2314	24	7	1	0	0.241480172
2315	11	7	1	0	0.366388083
2315	21	7	1	0	0.433173895
2315	25	7	1	1	0.580063879
2316	7	7	1	0	0.331189543
2316	11	7	1	0	0.321852297
2316	17	7	1	1	0.838644564
2316	30	7	1	0	0.235504732
2317	0	7	1	1	0.826875269
2318	1	7	1	1	0.825485885
2318	30	7	1	1	0.60478723
2319	0	7	1	1	0.786516726
2319	2	7	1	1	0.90693593
2319	9	7	1	1	0.599485397
2319	16	7	1	0	0.193125814
2319	18	7	1	1	0.913946509
2319	21	7	1	1	0.786516726
2319	31	7	1	1	0.90693593
2319	33	7	1	1	0.599485397
2320	4	7	1	1	0.599485397
2320	20	7	1	0	0.427548319
2321	19	7	1	1	0.786516726
2321	26	7	1	1	0.90693593
2321	30	7	1	1	0.599485397
2322	7	7	1	1	0.599485397
2322	13	7	1	1	0.599485397
2322	25	7	1	0	0.100931227
2322	26	7	1	0	0.309516132
3301	2	7	1	1	0.786516726
3301	29	7	1	1	0.90693593
3302	13	7	0	0	0.297317088
3302	20	7	0	0	0.445160717
3302	28	7	0	1	0.596544445
3303	2	7	0	0	0.370039433
3303	17	7	0	1	0.712740958
3303	19	7	0	0	0.095110469
3303	27	7	0	0	0.170838863
3303	28	7	0	0	0.297317088
3303	32	7	0	0	0.445160717
3304	9	7	0	0	0.467594832
3304	12	7	0	1	0.681370258
3304	19	7	0	1	0.58464855
3304	21	7	0	1	0.901480079
3304	30	7	0	0	0.280235678
3305	3	7	0	0	0.208874449
3305	4	7	0	0	0.297317088
3305	10	7	0	0	0.445160717
3305	31	7	0	0	0.156498
3307	0	7	0	1	0.569215477
3307	3	7	0	0	0.361699313
3307	13	7	0	0	0.348745048
3307	23	7	0	0	0.072499715
3307	31	7	0	0	0.371690303
3308	9	7	0	0	0.192867935
3308	12	7	0	0	0.145061389
3308	22	7	0	0	0.398840129
3309	2	7	0	0	0.278695613
3309	8	7	0	0	0.282606959
3309	13	7	0	0	0.198565602
3309	15	7	0	0	0.218882233
3309	19	7	0	0	0.439217657
4401	1	7	0	0	0.366588354
4401	15	7	0	0	0.333227366
4401	25	7	0	0	0.072499715
4401	27	7	0	0	0.371690303
4402	1	7	0	0	0.192867935
4402	4	7	0	0	0.298491299
4402	23	7	0	0	0.25508368
4402	26	7	0	0	0.121512882
4403	0	7	0	0	0.107669987
4403	4	7	0	0	0.069794834
4403	17	7	0	0	0.069322228
4403	26	7	0	0	0.361496776
4403	28	7	0	1	0.724675357
4404	7	7	0	1	0.879913568
4404	8	7	0	0	0.114963546
4404	24	7	0	0	0.125365287
4405	6	7	0	0	0.072499715
4405	14	7	0	0	0.371690303
4406	4	7	0	0	0.192867935
4406	9	7	0	1	0.721002638
4407	30	7	0	0	0.234035254
4408	7	7	0	0	0.157585993
4408	9	7	0	0	0.129771441
4408	16	7	0	0	0.03686177
4409	7	7	0	0	0.242898077
4409	29	7	0	0	0.072499715
4410	2	7	0	0	0.371690303
4410	22	7	0	0	0.192867935
4410	30	7	0	0	0.16325748
4411	7	7	0	0	0.314133823
4412	28	7	0	0	0.470418632
4412	29	7	0	0	0.072168224
4413	17	7	0	0	0.072168224
4413	28	7	0	0	0.360351324
4413	33	7	0	0	0.166288257
4414	18	7	0	0	0.322809577
4414	21	7	0	0	0.053889044
4414	22	7	0	0	0.375502139
4414	23	7	0	0	0.369920403
4414	30	7	0	0	0.389233798
4415	16	7	0	0	0.072168224
4415	18	7	0	0	0.452633709
4415	23	7	0	0	0.130645543
4415	26	7	0	0	0.287363887
4416	7	7	0	0	0.205063373
4416	19	7	0	0	0.072499715
4416	22	7	0	0	0.371690303
4416	31	7	0	0	0.192867935
4417	0	7	0	0	0.072168224
4417	14	7	0	0	0.476043314
4417	17	7	0	0	0.416148931
4417	18	7	0	0	0.072499715
4417	31	7	0	0	0.371690303
1107	12	8	1	1	0.845636308
1109	19	8	1	1	0.815878272
1109	33	8	1	1	0.845636308
2301	0	8	1	1	0.847419083
2301	3	8	1	1	0.952596426
2301	7	8	1	1	0.978102028
2301	27	8	1	1	0.779317379
2301	30	8	1	1	0.850242496
2302	3	8	1	1	0.77813226
2302	5	8	1	1	0.912933528
2302	12	8	1	1	0.692730069
2302	22	8	1	1	0.824402511
2303	8	8	1	1	0.503766239
2303	12	8	1	1	0.847419083
2303	23	8	1	1	0.952596426
2304	1	8	1	1	0.912933528
2304	13	8	1	1	0.692730069
2304	18	8	1	1	0.824402511
2305	1	8	1	1	0.525501192
2305	7	8	1	0	0.29767552
2305	8	8	1	1	0.781002641
2305	25	8	1	1	0.535996377
2305	26	8	1	1	0.791183412
2306	10	8	1	1	0.525501192
2306	17	8	1	1	0.781002641
2306	26	8	1	1	0.887110174
2306	28	8	1	1	0.781002641
2307	26	8	1	1	0.525501192
2308	3	8	1	1	0.525501192
2308	6	8	1	1	0.54246366
2308	8	8	1	1	0.684172332
2308	33	8	1	1	0.781002641
2309	17	8	1	1	0.833639979
2309	26	8	1	1	0.675970912
2311	1	8	1	1	0.544953048
2311	19	8	1	1	0.878697038
2311	23	8	1	1	0.54246366
2311	30	8	1	1	0.684172332
2311	33	8	1	1	0.89204514
2312	19	8	1	1	0.805068851
2312	27	8	1	1	0.546736419
2313	13	8	1	1	0.981651723
2313	15	8	1	1	0.584818542
2313	21	8	1	1	0.630167961
2314	3	8	1	1	0.739731729
2314	4	8	1	1	0.765677392
2314	13	8	1	1	0.823079944
2314	27	8	1	1	0.861115396
2315	4	8	1	1	0.519903302
2315	14	8	1	1	0.781002641
2315	16	8	1	1	0.54246366
2315	17	8	1	1	0.684172332
2315	18	8	1	1	0.636777997
2315	33	8	1	1	0.732769132
2316	6	8	1	1	0.512435794
2316	8	8	1	1	0.806311905
2316	9	8	1	1	0.655643582
2316	15	8	1	1	0.572713137
2316	21	8	1	1	0.54246366
2316	23	8	1	1	0.684172332
2317	12	8	1	1	0.588719964
2317	15	8	1	0	0.161466688
2317	18	8	1	1	0.54246366
2317	20	8	1	1	0.684172332
2317	22	8	1	1	0.636777997
2317	24	8	1	1	0.732769132
2318	2	8	1	1	0.78188473
2318	8	8	1	1	0.941731215
2318	10	8	1	1	0.70062989
2318	15	8	1	1	0.588719964
2318	16	8	1	1	0.56284833
2318	26	8	1	1	0.610984802
2318	32	8	1	1	0.588719964
2319	5	8	1	1	0.534086168
2319	11	8	1	1	0.85831213
2319	19	8	1	1	0.588719964
2319	29	8	1	1	0.578048408
2320	1	8	1	0	0.285952032
2320	18	8	1	0	0.093019262
2320	25	8	1	0	0.306649297
2321	10	8	1	1	0.732913733
2321	22	8	1	1	0.575206101
2322	18	8	1	1	0.575206101
2322	27	8	1	0	0.252469629
2322	30	8	1	1	0.615582943
2322	32	8	1	0	0.413150996
3301	18	8	1	0	0.302019387
3301	20	8	1	1	0.536746204
3301	31	8	1	0	0.233313993
3302	4	8	0	0	0.195720151
3302	6	8	0	0	0.233313993
3302	17	8	0	0	0.195720151
3303	1	8	0	0	0.182323977
3303	20	8	0	0	0.431639045
3304	5	8	0	0	0.124269575
3304	22	8	0	0	0.44330737
3304	32	8	0	0	0.110395335
3305	7	8	0	1	0.638394535
3305	13	8	0	0	0.108964235
3305	22	8	0	0	0.414093822
3305	24	8	0	0	0.238049954
3306	10	8	0	0	0.233313993
3306	12	8	0	0	0.195720151
3306	24	8	0	0	0.32273218
3306	28	8	0	0	0.396823496
3307	5	8	0	0	0.192867935
3307	32	8	0	0	0.233313993
3309	1	8	0	0	0.233313993
3309	20	8	0	0	0.195720151
4401	5	8	0	0	0.459222078
4401	6	8	0	0	0.182323977
4402	13	8	0	0	0.431639045
4402	18	8	0	0	0.249637976
4402	28	8	0	0	0.355477899
4402	29	8	0	0	0.233313993
4403	5	8	0	0	0.195720151
4403	19	8	0	0	0.455586493
4404	3	8	0	0	0.293678612
4404	18	8	0	0	0.465227544
4404	22	8	0	0	0.124269575
4404	27	8	0	0	0.44330737
4404	29	8	0	0	0.370839745
4405	8	8	0	0	0.396823496
4405	9	8	0	0	0.396823496
4405	19	8	0	0	0.377938688
4405	21	8	0	0	0.233313993
4405	30	8	0	0	0.195720151
4406	2	8	0	0	0.165623054
4406	8	8	0	0	0.057446502
4406	11	8	0	0	0.396823496
4406	18	8	0	0	0.472222537
4406	24	8	0	0	0.048656009
4406	29	8	0	0	0.215413049
4407	18	8	0	0	0.08869765
4407	20	8	0	0	0.175857097
4408	2	8	0	0	0.122791164
4408	6	8	0	0	0.069687843
4408	27	8	0	1	0.568399966
4408	29	8	0	1	0.568399966
4409	1	8	0	0	0.485032767
4409	20	8	0	1	0.718980074
4410	0	8	0	1	0.602365732
4410	20	8	0	0	0.314133823
4410	26	8	0	0	0.314133823
4410	29	8	0	0	0.214941159
4411	21	8	0	0	0.214941159
4411	25	8	0	0	0.376810491
4411	28	8	0	0	0.081476301
4412	7	8	0	0	0.081476301
4412	12	8	0	0	0.151867554
4412	14	8	0	0	0.060467828
4412	20	8	0	0	0.275751024
4412	27	8	0	1	0.573707223
4412	30	8	0	0	0.295868844
4413	9	8	0	0	0.228465319
4413	26	8	0	0	0.253401875
4413	31	8	0	1	0.667510748
4414	0	8	0	0	0.330532521
4414	6	8	0	1	0.565687835
4415	5	8	0	0	0.386764228
4415	6	8	0	0	0.228465319
4415	10	8	0	0	0.253401875
4415	14	8	0	1	0.585792363
4415	20	8	0	0	0.45326972
4415	32	8	0	0	0.127691925
4416	9	8	0	0	0.340683997
4416	11	8	0	0	0.237768486
4416	26	8	0	0	0.081476301
4416	27	8	0	0	0.151867554
4416	32	8	0	0	0.081476301
4417	3	8	0	0	0.042875946
4417	15	8	0	0	0.081476301
4417	22	8	0	0	0.129890129
1107	10	9	1	1	0.968596101
1107	14	9	1	1	0.967732728
1107	19	9	1	1	0.944534421
1108	3	9	1	1	0.856424689
1108	7	9	1	1	0.894051254
1108	8	9	1	1	0.802435577
1108	14	9	1	1	0.778187931
1108	30	9	1	1	0.903536022
1109	11	9	1	1	0.965902448
1109	17	9	1	1	0.752665043
1109	20	9	1	1	0.761657476
1109	22	9	1	1	0.782318771
1109	25	9	1	1	0.895002484
1109	32	9	1	1	0.856424689
2301	1	9	1	1	0.894051254
2301	20	9	1	1	0.802435577
2302	21	9	1	1	0.613764405
2303	11	9	1	1	0.519423068
2303	27	9	1	0	0.06385164
2303	28	9	1	1	0.965902448
2303	33	9	1	1	0.752665043
2304	9	9	1	1	0.856424689
2304	21	9	1	1	0.894051254
2305	4	9	1	1	0.802435577
2305	17	9	1	1	0.552694857
2305	27	9	1	0	0.193890795
2306	1	9	1	1	0.929357767
2306	6	9	1	1	0.764144003
2307	17	9	1	0	0.419651538
2307	33	9	1	1	0.726598978
2308	17	9	1	1	0.534009457
2309	7	9	1	0	0.090852037
2309	9	9	1	1	0.645074129
2310	10	9	1	1	0.513179481
2310	14	9	1	0	0.397037923
2310	24	9	1	1	0.944770038
2310	28	9	1	0	0.484185398
2310	32	9	1	1	0.739103913
2311	2	9	1	1	0.828750372
2311	5	9	1	1	0.904405653
2311	14	9	1	1	0.754639804
2311	31	9	1	1	0.501650274
2312	11	9	1	1	0.828750372
2312	15	9	1	1	0.904405653
2312	26	9	1	1	0.755901933
2313	2	9	1	1	0.739731729
2313	12	9	1	1	0.680581689
2313	19	9	1	1	0.828750372
2313	22	9	1	1	0.904405653
2314	5	9	1	1	0.599329293
2315	3	9	1	1	0.694112659
2315	6	9	1	1	0.806447864
2315	7	9	1	1	0.547097206
2315	10	9	1	1	0.547097206
2315	32	9	1	1	0.622934103
2316	1	9	1	1	0.787670255
2316	16	9	1	1	0.828750372
2316	29	9	1	1	0.904405653
2317	10	9	1	0	0.3656829
2317	23	9	1	1	0.574214637
2317	29	9	1	0	0.152278259
2318	0	9	1	1	0.605430067
2318	5	9	1	0	0.32282573
2318	12	9	1	1	0.672382593
2318	22	9	1	0	0.328012586
2318	31	9	1	0	0.227154046
2318	33	9	1	1	0.675894022
2319	12	9	1	0	0.253053933
2319	13	9	1	0	0.478271186
2319	22	9	1	0	0.478271186
2319	26	9	1	1	0.941731215
2319	30	9	1	1	0.867472351
2319	32	9	1	1	0.751618922
2320	0	9	1	1	0.514159858
2320	3	9	1	0	0.151541039
2320	12	9	1	1	0.739312649
2321	2	9	1	0	0.286828369
2321	6	9	1	1	0.625705004
2321	7	9	1	1	0.597194433
2321	8	9	1	1	0.985614061
2321	12	9	1	0	0.109627672
2321	20	9	1	1	0.69228512
2321	24	9	1	0	0.107271962
2322	0	9	1	0	0.105006263
2322	9	9	1	1	0.739731729
2322	29	9	1	1	0.680581689
3301	3	9	1	0	0.217917994
3301	16	9	1	1	0.739731729
3302	15	9	0	1	0.680581689
3302	16	9	0	1	0.589714587
3302	31	9	0	0	0.066454485
3303	3	9	0	0	0.19865945
3303	4	9	0	0	0.077520214
3303	10	9	0	0	0.415371507
3304	2	9	0	0	0.356085539
3304	4	9	0	0	0.19865945
3304	23	9	0	0	0.274577737
3304	25	9	0	0	0.19865945
3305	0	9	0	0	0.46952793
3305	1	9	0	0	0.399650455
3305	26	9	0	0	0.43926391
3305	27	9	0	0	0.632818103
3306	16	9	0	0	0.321981102
3306	20	9	0	1	0.542035282
3306	32	9	0	0	0.277171165
3308	3	9	0	0	0.323742181
3308	27	9	0	0	0.188481018
3308	28	9	0	1	0.500443816
3308	33	9	0	0	0.401561081
3309	17	9	0	0	0.460773498
3309	23	9	0	1	0.941801906
3309	27	9	0	0	0.196507782
4401	19	9	0	0	0.226004899
4401	22	9	0	0	0.001549818
4402	5	9	0	0	0.300108522
4402	6	9	0	0	0.198565602
4402	7	9	0	1	0.741054416
4402	17	9	0	0	0.392768383
4402	31	9	0	0	0.457335591
4403	8	9	0	0	0.12359684
4403	13	9	0	0	0.357091784
4403	21	9	0	0	0.364232957
4404	1	9	0	0	0.17467387
4404	5	9	0	1	0.552418947
4404	6	9	0	0	0.205200925
4404	9	9	0	1	0.807558179
4404	21	9	0	0	0.163429379
4405	4	9	0	1	0.608782232
4405	26	9	0	0	0.377938688
4405	31	9	0	1	0.61012733
4406	0	9	0	1	0.602592945
4406	19	9	0	1	0.527350843
4407	16	9	0	1	0.658296764
4407	32	9	0	0	0.057446502
4408	19	9	0	0	0.248118386
4408	24	9	0	1	0.625941873
4408	28	9	0	0	0.005887727
4408	30	9	0	0	0.178257778
4409	3	9	0	0	0.122791164
4409	4	9	0	0	0.122791164
4409	31	9	0	1	0.521419942
4410	4	9	0	1	0.718980074
4410	32	9	0	0	0.429294884
4411	3	9	0	0	0.359086633
4411	10	9	0	0	0.388226092
4411	11	9	0	0	0.239231527
4411	13	9	0	1	0.573707223
4411	16	9	0	1	0.814180434
4411	29	9	0	0	0.043607537
4411	31	9	0	0	0.165920421
4412	4	9	0	0	0.158659413
4412	6	9	0	0	0.306848139
4412	13	9	0	0	0.074985527
4412	19	9	0	1	0.667560577
4412	21	9	0	0	0.208523452
4412	22	9	0	1	0.959774554
4412	33	9	0	0	0.452633709
4413	3	9	0	0	0.364472926
4413	22	9	0	1	0.66692555
4413	32	9	0	0	0.334780991
4414	2	9	0	0	0.309399217
4414	19	9	0	0	0.205063373
4415	0	9	0	0	0.325030386
4415	13	9	0	0	0.373749167
4415	28	9	0	1	0.699808002
4416	4	9	0	1	0.575069249
4416	14	9	0	1	0.575069249
4416	24	9	0	1	0.66187942
4417	1	9	0	1	0.761340857
4417	7	9	0	1	0.529059172
4417	10	9	0	1	0.869634867
4417	13	9	0	1	0.90169853
4417	19	9	0	1	0.70568043
1107	5	10	1	1	0.95734942
1107	7	10	1	1	0.799660623
1107	18	10	1	0	0.424806148
1108	9	10	1	1	0.92684865
1109	0	10	1	1	0.837955117
1109	2	10	1	1	0.847266376
1109	5	10	1	1	0.904426634
1109	13	10	1	0	0.475344241
1109	18	10	1	1	0.79232794
1109	26	10	1	1	0.63214457
1109	29	10	1	1	0.769383132
1109	30	10	1	0	0.266827643
2301	5	10	1	1	0.722399592
2301	8	10	1	1	0.607195199
2301	23	10	1	0	0.39587912
2301	29	10	1	1	0.614638805
2301	33	10	1	0	0.367228568
2302	0	10	1	1	0.642130077
2302	7	10	1	1	0.803673863
2303	2	10	1	0	0.304681599
2303	4	10	1	0	0.191280454
2304	2	10	1	0	0.448745072
2304	23	10	1	0	0.351584882
2304	31	10	1	1	0.752724588
2304	32	10	1	1	0.750482559
2305	13	10	1	0	0.020645255
2305	16	10	1	0	0.123337634
2306	3	10	1	1	0.773842156
2306	18	10	1	1	0.633711159
2307	1	10	1	1	0.627590597
2307	18	10	1	1	0.820086956
2307	21	10	1	0	0.220003456
2308	29	10	1	0	0.432261586
2308	30	10	1	1	0.644449055
2308	31	10	1	0	0.405525237
2309	10	10	1	0	0.367842585
2309	13	10	1	1	0.717422605
2309	30	10	1	0	0.262317896
2310	11	10	1	1	0.571361959
2311	8	10	1	0	0.452617049
2311	12	10	1	1	0.669831157
2311	13	10	1	1	0.664978623
2311	24	10	1	1	0.822058201
2311	25	10	1	1	0.867007732
2311	32	10	1	0	0.297061205
2312	14	10	1	0	0.382697076
2312	17	10	1	1	0.509980023
2312	21	10	1	1	0.628230691
2312	33	10	1	0	0.417396814
2313	5	10	1	0	0.417396814
2313	9	10	1	0	0.289797455
2313	20	10	1	1	0.696866214
2313	31	10	1	1	0.872078121
2314	6	10	1	1	0.561429977
2314	9	10	1	1	0.531844497
2314	11	10	1	0	0.335119456
2314	18	10	1	0	0.481486559
2314	19	10	1	1	0.715614676
2314	29	10	1	1	0.684771717
2314	33	10	1	0	0.359631091
2315	2	10	1	0	0.359631091
2315	9	10	1	1	0.63979429
2315	12	10	1	1	0.7607041
2315	30	10	1	0	0.46914503
2316	22	10	1	1	0.58001107
2316	32	10	1	1	0.682456195
2317	14	10	1	0	0.443501711
2317	16	10	1	1	0.639471829
2317	19	10	1	1	0.600337148
2317	21	10	1	1	0.66295439
2317	26	10	1	1	0.921839237
2318	4	10	1	1	0.968325794
2318	7	10	1	1	0.590648949
2318	21	10	1	1	0.584543169
2318	27	10	1	0	0.411930531
2318	28	10	1	0	0.344946474
2318	29	10	1	0	0.124853581
2319	1	10	1	1	0.861298025
2319	14	10	1	0	0.227284044
2320	27	10	1	1	0.815220535
2321	15	10	1	1	0.795776367
2321	29	10	1	1	0.697333276
2322	17	10	1	1	0.820358753
2322	19	10	1	0	0.326065838
2322	21	10	1	1	0.69667387
2322	23	10	1	0	0.302019387
3301	12	10	1	0	0.102395654
3302	1	10	1	0	0.391892463
3303	9	10	0	0	0.348971516
3303	15	10	0	1	0.586054981
3303	18	10	0	1	0.688694775
3303	23	10	0	1	0.635542274
3304	1	10	0	1	0.541353166
3304	3	10	0	0	0.343674421
3304	8	10	0	0	0.316414654
3304	18	10	0	0	0.393055677
3305	6	10	0	0	0.413291454
3305	19	10	0	1	0.734566391
3305	21	10	0	0	0.324011028
3305	25	10	0	1	0.637919903
3306	3	10	0	0	0.300575405
3306	8	10	0	0	0.472810656
3307	9	10	0	0	0.393018156
3307	30	10	0	1	0.670234323
3308	16	10	0	0	0.002309663
3308	24	10	0	1	0.678824365
3308	25	10	0	0	0.350069106
3309	6	10	0	0	0.290445924
3309	18	10	0	1	0.766800165
3309	24	10	0	0	0.196102798
3309	26	10	0	0	0.098586343
4401	4	10	0	0	0.106962219
4401	7	10	0	0	0.110317692
4401	29	10	0	0	0.196507782
4402	2	10	0	1	0.705519915
4402	8	10	0	0	0.203846514
4402	22	10	0	1	0.870183289
4402	25	10	0	0	0.198565602
4403	6	10	0	0	0.179487586
4403	9	10	0	0	0.195589766
4403	10	10	0	0	0.455597222
4403	22	10	0	0	0.13969709
4404	17	10	0	0	0.138392895
4404	23	10	0	0	0.207564861
4404	32	10	0	0	0.149968371
4404	33	10	0	1	0.859515429
4405	1	10	0	1	0.523607254
4405	12	10	0	0	0.17094928
4405	13	10	0	0	0.17094928
4405	15	10	0	0	0.087610044
4405	28	10	0	0	0.216650411
4405	29	10	0	1	0.622964382
4406	13	10	0	0	0.045520928
4406	15	10	0	0	0.334665149
4406	22	10	0	1	0.954173207
4406	23	10	0	0	0.199993998
4406	28	10	0	1	0.827666879
4406	32	10	0	0	0.461752772
4407	7	10	0	0	0.472222537
4407	24	10	0	1	0.530881047
4408	0	10	0	0	0.03686177
4408	17	10	0	0	0.026109621
4408	18	10	0	0	0.029743589
4409	0	10	0	0	0.163803354
4409	6	10	0	0	0.242898077
4409	16	10	0	1	0.502228141
4409	18	10	0	1	0.826211751
4409	32	10	0	0	0.326854855
4410	19	10	0	1	0.572036803
4410	21	10	0	0	0.069687843
4410	28	10	0	0	0.255293936
4411	8	10	0	0	0.376810491
4412	18	10	0	0	0.319935769
4412	24	10	0	0	0.081476301
4412	26	10	0	0	0.333477259
4413	2	10	0	0	0.060467828
4413	8	10	0	0	0.060467828
4413	10	10	0	1	0.814180434
4413	14	10	0	0	0.033581879
4413	18	10	0	0	0.257608831
4413	23	10	0	0	0.360300392
4413	24	10	0	0	0.49441117
4414	8	10	0	0	0.219697103
4414	9	10	0	0	0.285984248
4414	16	10	0	0	0.312876642
4414	24	10	0	1	0.959774554
4414	32	10	0	0	0.290323794
4415	2	10	0	1	0.55101645
4415	19	10	0	0	0.147157505
4415	29	10	0	1	0.770774007
4416	28	10	0	0	0.489611059
4417	21	10	0	0	0.242885962
4417	24	10	0	0	0.432026863
