# Supplementary material for: Discrete wavelet transform-driven optimized deep learning-based framework for dyslexia detection using EEG signals
Source: Front Neuroinform. 2026 Mar 25;20:1765088. doi: 10.3389/fninf.2026.1765088 (PMC13057293; doi:10.3389/fninf.2026.1765088)
Supplement: Supplementary file 3 [file Data_Sheet_3.CSV]

Fold	sample_index	y_true	y_pred	prob_class_0	prob_class_1	PatientID	FileName	EpochID
1	2	1	1	0.000901985	0.99909806	1107	1107.edf	2
1	13	1	1	0.001428576	0.9985714	1107	1107.edf	13
1	20	1	1	0.002985276	0.99701476	1107	1107.edf	20
1	25	1	1	0.022468688	0.9775313	1107	1107.edf	25
1	30	1	1	0.03211832	0.9678817	1107	1107.edf	30
1	32	1	1	0.0496019	0.9503981	1107	1107.edf	32
1	51	1	1	0.000436074	0.9995639	1108	1108.edf	17
1	60	1	1	0.002829692	0.99717027	1108	1108.edf	26
1	76	1	1	0.00285211	0.99714786	1109	1109.edf	8
1	89	1	1	0.005973101	0.9940269	1109	1109.edf	21
1	118	1	1	0.006027243	0.9939727	2301	2301.edf	16
1	126	1	1	0.002002939	0.997997	2301	2301.edf	24
1	130	1	1	0.001670496	0.99832946	2301	2301.edf	28
1	138	1	1	0.000148575	0.99985135	2302	2302.edf	2
1	146	1	1	0.050394397	0.9496056	2302	2302.edf	10
1	147	1	1	0.037284095	0.9627159	2302	2302.edf	11
1	153	1	1	0.0665874	0.9334126	2302	2302.edf	17
1	156	1	1	0.11538895	0.884611	2302	2302.edf	20
1	163	1	1	0.057960745	0.94203925	2302	2302.edf	27
1	164	1	1	0.15555842	0.84444153	2302	2302.edf	28
1	175	1	1	0.066309	0.933691	2303	2303.edf	5
1	176	1	1	0.11540724	0.8845927	2303	2303.edf	6
1	177	1	1	0.03759359	0.96240646	2303	2303.edf	7
1	186	1	1	0.04973079	0.9502692	2303	2303.edf	16
1	187	1	1	0.07460406	0.92539597	2303	2303.edf	17
1	192	1	0	0.5692726	0.4307274	2303	2303.edf	22
1	214	1	1	0.11348567	0.8865143	2304	2304.edf	10
1	228	1	1	0.08830543	0.9116945	2304	2304.edf	24
1	249	1	1	0.04733038	0.95266956	2305	2305.edf	11
1	252	1	1	0.047586747	0.9524132	2305	2305.edf	14
1	279	1	1	0.29025626	0.70974374	2306	2306.edf	7
1	285	1	1	0.13750356	0.8624965	2306	2306.edf	13
1	294	1	1	0.27260303	0.72739697	2306	2306.edf	22
1	297	1	1	0.1023757	0.8976243	2306	2306.edf	25
1	310	1	1	0.1944425	0.80555755	2307	2307.edf	4
1	314	1	1	0.002367477	0.9976325	2307	2307.edf	8
1	318	1	1	0.008649786	0.9913502	2307	2307.edf	12
1	322	1	1	0.001903712	0.9980963	2307	2307.edf	16
1	331	1	1	0.022431148	0.9775688	2307	2307.edf	25
1	334	1	1	0.024789043	0.975211	2307	2307.edf	28
1	335	1	1	0.003493332	0.99650663	2307	2307.edf	29
1	340	1	1	0.004189638	0.9958104	2308	2308.edf	0
1	358	1	1	0.011715619	0.98828435	2308	2308.edf	18
1	375	1	1	0.000439617	0.9995604	2309	2309.edf	1
1	377	1	1	0.09680433	0.9031957	2309	2309.edf	3
1	378	1	1	0.000560458	0.99943954	2309	2309.edf	4
1	398	1	1	5.03E-05	0.9999497	2309	2309.edf	24
1	399	1	1	5.39E-05	0.9999461	2309	2309.edf	25
1	412	1	1	0.002141296	0.9978587	2310	2310.edf	4
1	414	1	1	0.005232921	0.99476707	2310	2310.edf	6
1	435	1	1	0.014158502	0.9858415	2310	2310.edf	27
1	439	1	1	0.001625298	0.9983747	2310	2310.edf	31
1	446	1	1	0.002842457	0.9971576	2311	2311.edf	4
1	453	1	1	0.003306789	0.99669325	2311	2311.edf	11
1	483	1	1	0.00057403	0.999426	2312	2312.edf	7
1	494	1	1	0.001072592	0.9989274	2312	2312.edf	18
1	508	1	1	0.000674562	0.9993255	2312	2312.edf	32
1	513	1	1	0.012785529	0.98721445	2313	2313.edf	3
1	521	1	1	0.001055946	0.9989441	2313	2313.edf	11
1	526	1	1	0.001666054	0.998334	2313	2313.edf	16
1	536	1	1	0.11223788	0.8877621	2313	2313.edf	26
1	554	1	1	0.002785454	0.9972146	2314	2314.edf	10
1	559	1	1	0.001026382	0.9989736	2314	2314.edf	15
1	561	1	1	0.007881553	0.9921185	2314	2314.edf	17
1	570	1	1	0.015686324	0.9843137	2314	2314.edf	26
1	576	1	1	0.006570316	0.9934297	2314	2314.edf	32
1	605	1	1	0.001579684	0.99842036	2315	2315.edf	27
1	612	1	1	0.005814797	0.99418527	2316	2316.edf	0
1	614	1	1	0.005571916	0.99442804	2316	2316.edf	2
1	717	1	1	0.005167374	0.99483263	2319	2319.edf	3
1	722	1	1	0.002663699	0.9973363	2319	2319.edf	8
1	742	1	1	0.03598058	0.9640194	2319	2319.edf	28
1	755	1	1	0.000281033	0.99971896	2320	2320.edf	7
1	756	1	1	0.002528756	0.9974712	2320	2320.edf	8
1	759	1	1	0.001315912	0.9986841	2320	2320.edf	11
1	771	1	1	0.001333742	0.9986663	2320	2320.edf	23
1	777	1	1	0.000381377	0.99961865	2320	2320.edf	29
1	778	1	1	0.002564397	0.9974356	2320	2320.edf	30
1	780	1	1	0.000793734	0.99920624	2320	2320.edf	32
1	786	1	1	0.000518996	0.999481	2321	2321.edf	4
1	810	1	1	0.006740206	0.9932597	2321	2321.edf	28
1	813	1	1	0.06728746	0.93271255	2321	2321.edf	31
1	815	1	1	0.011689092	0.9883109	2321	2321.edf	33
1	827	1	1	0.19996914	0.8000309	2322	2322.edf	11
1	850	1	1	0.016771236	0.98322874	3301	3301.edf	0
1	855	1	1	0.005768852	0.9942312	3301	3301.edf	5
1	873	1	1	0.000571699	0.9994282	3301	3301.edf	23
1	880	1	1	0.04685477	0.9531452	3301	3301.edf	30
1	882	1	1	0.3725684	0.62743163	3301	3301.edf	32
1	902	0	0	0.9865953	0.013404738	3302	3302.edf	18
1	906	0	0	0.9509745	0.04902553	3302	3302.edf	22
1	914	0	0	0.9944208	0.005579206	3302	3302.edf	30
1	924	0	1	0.03933135	0.9606687	3303	3303.edf	6
1	931	0	0	0.98500395	0.014996072	3303	3303.edf	13
1	948	0	0	0.998351	0.00164908	3303	3303.edf	30
1	951	0	0	0.9944021	0.005597888	3303	3303.edf	33
1	965	0	0	0.99777204	0.002227878	3304	3304.edf	13
1	1006	0	0	0.9946179	0.005382119	3305	3305.edf	20
1	1020	0	0	0.9997538	0.000246256	3306	3306.edf	0
1	1022	0	0	0.9975684	0.002431581	3306	3306.edf	2
1	1025	0	0	0.99936277	0.000637237	3306	3306.edf	5
1	1026	0	0	0.9994617	0.000538291	3306	3306.edf	6
1	1037	0	0	0.99981505	0.000184989	3306	3306.edf	17
1	1038	0	0	0.99991393	8.60E-05	3306	3306.edf	18
1	1045	0	0	0.9995314	0.000468663	3306	3306.edf	25
1	1046	0	0	0.999721	0.00027899	3306	3306.edf	26
1	1056	0	0	0.9995715	0.000428484	3307	3307.edf	2
1	1065	0	0	0.9997316	0.000268418	3307	3307.edf	11
1	1070	0	0	0.9997639	0.000236083	3307	3307.edf	16
1	1075	0	0	0.999126	0.00087404	3307	3307.edf	21
1	1079	0	0	0.9888719	0.011128145	3307	3307.edf	25
1	1081	0	0	0.9973912	0.002608715	3307	3307.edf	27
1	1082	0	0	0.99816006	0.001839892	3307	3307.edf	28
1	1088	0	0	0.9999341	6.59E-05	3308	3308.edf	0
1	1111	0	0	0.8887985	0.11120147	3308	3308.edf	23
1	1151	0	0	0.9981694	0.001830553	3309	3309.edf	29
1	1154	0	0	0.99876285	0.001237206	3309	3309.edf	32
1	1158	0	0	0.9997892	0.000210826	4401	4401.edf	2
1	1170	0	0	0.9995659	0.000434052	4401	4401.edf	14
1	1172	0	0	0.9994456	0.000554392	4401	4401.edf	16
1	1226	0	0	0.9988813	0.001118722	4403	4403.edf	2
1	1244	0	0	0.9997105	0.000289507	4403	4403.edf	20
1	1249	0	0	0.9999112	8.88E-05	4403	4403.edf	25
1	1253	0	0	0.99952495	0.00047508	4403	4403.edf	29
1	1256	0	0	0.9997168	0.000283179	4403	4403.edf	32
1	1268	0	0	0.8476625	0.15233746	4404	4404.edf	10
1	1274	0	0	0.9993975	0.000602461	4404	4404.edf	16
1	1283	0	0	0.9993206	0.000679376	4404	4404.edf	25
1	1314	0	0	0.9993569	0.000643051	4405	4405.edf	22
1	1315	0	0	0.99950755	0.000492434	4405	4405.edf	23
1	1331	0	0	0.99950147	0.000498522	4406	4406.edf	5
1	1336	0	0	0.9994885	0.000511559	4406	4406.edf	10
1	1340	0	0	0.9990727	0.000927312	4406	4406.edf	14
1	1343	0	0	0.999905	9.50E-05	4406	4406.edf	17
1	1368	0	0	0.99972326	0.000276713	4407	4407.edf	8
1	1369	0	0	0.9995338	0.000466234	4407	4407.edf	9
1	1377	0	0	0.6344839	0.36551616	4407	4407.edf	17
1	1381	0	0	0.5906592	0.40934083	4407	4407.edf	21
1	1387	0	0	0.6517097	0.34829032	4407	4407.edf	27
1	1395	0	0	0.6159298	0.38407022	4408	4408.edf	1
1	1402	0	0	0.91334975	0.08665025	4408	4408.edf	8
1	1406	0	0	0.99988866	0.000111315	4408	4408.edf	12
1	1409	0	0	0.99938047	0.000619553	4408	4408.edf	15
1	1426	0	0	0.98052394	0.019476006	4408	4408.edf	32
1	1430	0	0	0.99906164	0.000938394	4409	4409.edf	2
1	1440	0	0	0.9990146	0.000985308	4409	4409.edf	12
1	1449	0	0	0.99915516	0.000844858	4409	4409.edf	21
1	1450	0	0	0.99765056	0.00234945	4409	4409.edf	22
1	1458	0	0	0.996342	0.003657979	4409	4409.edf	30
1	1471	0	0	0.9998828	0.000117139	4410	4410.edf	9
1	1472	0	0	0.999808	0.000191974	4410	4410.edf	10
1	1475	0	0	0.9999342	6.58E-05	4410	4410.edf	13
1	1514	0	0	0.9997409	0.000259104	4411	4411.edf	18
1	1515	0	0	0.99739337	0.002606652	4411	4411.edf	19
1	1538	0	0	0.99998987	1.01E-05	4412	4412.edf	8
1	1539	0	0	0.9993469	0.000653081	4412	4412.edf	9
1	1547	0	0	0.9988477	0.001152224	4412	4412.edf	17
1	1575	0	0	0.9990727	0.000927312	4413	4413.edf	11
1	1584	0	0	0.999905	9.50E-05	4413	4413.edf	20
1	1593	0	0	0.99972326	0.000276713	4413	4413.edf	29
1	1603	0	0	0.9995338	0.000466234	4414	4414.edf	5
1	1608	0	0	0.9944226	0.005577359	4414	4414.edf	10
1	1610	0	0	0.99725085	0.002749128	4414	4414.edf	12
1	1640	0	0	0.9990727	0.000927312	4415	4415.edf	8
1	1644	0	0	0.999905	9.50E-05	4415	4415.edf	12
1	1654	0	0	0.99972326	0.000276713	4415	4415.edf	22
1	1668	0	0	0.9995338	0.000466234	4416	4416.edf	2
1	1678	0	0	0.9796631	0.02033698	4416	4416.edf	12
1	1679	0	0	0.9999105	8.95E-05	4416	4416.edf	13
1	1683	0	0	0.99776757	0.002232496	4416	4416.edf	17
1	1687	0	0	0.9964573	0.003542697	4416	4416.edf	21
1	1723	0	0	0.98716044	0.012839624	4417	4417.edf	23
1	1731	0	0	0.99900085	0.000999195	4417	4417.edf	30
1	1734	0	0	0.80896235	0.19103761	4417	4417.edf	32
2	11	1	1	0.000210762	0.9997893	1107	1107.edf	11
2	21	1	1	0.002316682	0.9976833	1107	1107.edf	21
2	35	1	1	0.000476739	0.9995233	1108	1108.edf	1
2	39	1	1	0.000950041	0.99904996	1108	1108.edf	5
2	58	1	1	0.000241644	0.9997583	1108	1108.edf	24
2	67	1	1	0.001574957	0.998425	1108	1108.edf	33
2	72	1	1	0.000313235	0.99968684	1109	1109.edf	4
2	95	1	1	0.00181884	0.9981812	1109	1109.edf	27
2	111	1	1	0.000144934	0.99985504	2301	2301.edf	9
2	115	1	1	0.001118592	0.9988814	2301	2301.edf	13
2	152	1	1	0.107430555	0.8925695	2302	2302.edf	16
2	169	1	0	0.5824896	0.4175104	2302	2302.edf	33
2	183	1	1	0.15862395	0.841376	2303	2303.edf	13
2	216	1	1	0.16572909	0.8342709	2304	2304.edf	12
2	219	1	1	0.029441934	0.97055805	2304	2304.edf	15
2	233	1	1	0.13830847	0.8616915	2304	2304.edf	29
2	250	1	0	0.94701385	0.052986115	2305	2305.edf	12
2	258	1	1	0.09833373	0.9016663	2305	2305.edf	20
2	269	1	1	0.15667583	0.8433242	2305	2305.edf	31
2	274	1	1	0.09960624	0.9003938	2306	2306.edf	2
2	280	1	1	0.33161205	0.66838795	2306	2306.edf	8
2	283	1	1	0.051864244	0.94813573	2306	2306.edf	11
2	284	1	1	0.00181884	0.9981812	2306	2306.edf	12
2	292	1	1	0.03316768	0.9668323	2306	2306.edf	20
2	293	1	1	0.05593346	0.9440665	2306	2306.edf	21
2	301	1	1	0.20369895	0.79630107	2306	2306.edf	29
2	306	1	1	0.008043283	0.9919567	2307	2307.edf	0
2	312	1	1	0.00508831	0.99491173	2307	2307.edf	6
2	351	1	1	0.020136079	0.9798639	2308	2308.edf	11
2	354	1	1	0.023198409	0.9768016	2308	2308.edf	14
2	359	1	1	0.20982926	0.7901707	2308	2308.edf	19
2	362	1	1	0.39556363	0.60443634	2308	2308.edf	22
2	363	1	1	0.010008542	0.9899914	2308	2308.edf	23
2	365	1	1	0.000781013	0.99921894	2308	2308.edf	25
2	367	1	1	0.008043283	0.9919567	2308	2308.edf	27
2	374	1	1	0.00177252	0.99822754	2309	2309.edf	0
2	380	1	1	0.002219337	0.9977806	2309	2309.edf	6
2	389	1	1	0.00807761	0.9919224	2309	2309.edf	15
2	426	1	1	0.002636974	0.99736303	2310	2310.edf	18
2	434	1	1	0.10172265	0.89827734	2310	2310.edf	26
2	448	1	1	0.002872451	0.9971276	2311	2311.edf	6
2	449	1	1	0.001798428	0.9982016	2311	2311.edf	7
2	459	1	1	0.005148357	0.99485165	2311	2311.edf	17
2	462	1	1	0.027392516	0.97260743	2311	2311.edf	20
2	471	1	1	0.02226771	0.9777323	2311	2311.edf	29
2	492	1	1	0.018831858	0.98116815	2312	2312.edf	16
2	498	1	1	0.009577973	0.990422	2312	2312.edf	22
2	504	1	1	0.006535759	0.9934642	2312	2312.edf	28
2	510	1	1	0.019847056	0.98015296	2313	2313.edf	0
2	511	1	1	0.0610782	0.9389218	2313	2313.edf	1
2	516	1	1	0.03947383	0.9605261	2313	2313.edf	6
2	527	1	1	0.12889436	0.8711057	2313	2313.edf	17
2	533	1	1	0.022632923	0.9773671	2313	2313.edf	23
2	537	1	1	0.018468384	0.9815316	2313	2313.edf	27
2	543	1	1	0.004187804	0.9958121	2313	2313.edf	33
2	556	1	1	0.004285652	0.99571437	2314	2314.edf	12
2	558	1	1	0.015817322	0.98418266	2314	2314.edf	14
2	591	1	1	0.004991514	0.99500847	2315	2315.edf	13
2	593	1	1	0.003448792	0.99655116	2315	2315.edf	15
2	597	1	1	0.025367407	0.97463256	2315	2315.edf	19
2	600	1	1	0.003441466	0.9965585	2315	2315.edf	22
2	604	1	1	0.07727427	0.9227257	2315	2315.edf	26
2	606	1	1	0.27130523	0.7286948	2315	2315.edf	28
2	626	1	1	0.00461501	0.995385	2316	2316.edf	14
2	631	1	1	0.006719545	0.9932805	2316	2316.edf	19
2	632	1	1	0.030199885	0.9698001	2316	2316.edf	20
2	640	1	1	0.010059803	0.9899402	2316	2316.edf	28
2	643	1	1	0.055574935	0.94442505	2316	2316.edf	31
2	650	1	1	0.14525993	0.8547401	2317	2317.edf	4
2	657	1	1	0.085558444	0.9144416	2317	2317.edf	11
2	678	1	1	0.12002034	0.8799796	2317	2317.edf	32
2	720	1	1	9.00E-05	0.99991	2319	2319.edf	6
2	724	1	1	0.001940545	0.99805945	2319	2319.edf	10
2	729	1	1	0.009277686	0.9907223	2319	2319.edf	15
2	750	1	1	0.003187441	0.9968125	2320	2320.edf	2
2	758	1	1	0.009906648	0.9900934	2320	2320.edf	10
2	770	1	1	0.001599709	0.9984003	2320	2320.edf	22
2	774	1	1	0.002889688	0.9971103	2320	2320.edf	26
2	779	1	1	0.005739529	0.99426043	2320	2320.edf	31
2	800	1	1	0.46385643	0.5361436	2321	2321.edf	18
2	807	1	1	0.053103458	0.9468966	2321	2321.edf	25
2	821	1	1	0.17335843	0.82664156	2322	2322.edf	5
2	832	1	1	0.24261923	0.7573807	2322	2322.edf	16
2	858	1	1	0.000178395	0.9998216	3301	3301.edf	8
2	869	1	1	0.000228665	0.9997713	3301	3301.edf	19
2	871	1	1	0.000170125	0.9998299	3301	3301.edf	21
2	878	1	1	0.007351458	0.99264854	3301	3301.edf	28
2	883	1	1	0.007184398	0.9928156	3301	3301.edf	33
2	887	1	1	0.006119341	0.9938806	3302	3302.edf	3
2	891	0	0	0.97804105	0.021959016	3302	3302.edf	7
2	893	0	0	0.7725209	0.22747907	3302	3302.edf	9
2	895	0	0	0.88737595	0.11262401	3302	3302.edf	11
2	896	0	0	0.9685118	0.031488165	3302	3302.edf	12
2	913	0	0	0.9821728	0.017827287	3302	3302.edf	29
2	917	0	0	0.98434246	0.01565746	3302	3302.edf	33
2	926	0	0	0.9967836	0.003216327	3303	3303.edf	8
2	942	0	0	0.98641914	0.013580848	3303	3303.edf	24
2	972	0	0	0.98696727	0.013032764	3304	3304.edf	20
2	991	0	0	0.99786276	0.002137285	3305	3305.edf	5
2	1042	0	0	0.99462295	0.005377078	3306	3306.edf	22
2	1043	0	0	0.9923018	0.007698141	3306	3306.edf	23
2	1047	0	0	0.9990344	0.000965621	3306	3306.edf	27
2	1050	0	0	0.9844779	0.015522066	3306	3306.edf	30
2	1051	0	0	0.9967836	0.003216327	3306	3306.edf	31
2	1060	0	0	0.99942374	0.000576273	3307	3307.edf	6
2	1066	0	0	0.99764544	0.002354574	3307	3307.edf	12
2	1073	0	0	0.993397	0.006602957	3307	3307.edf	19
2	1089	0	0	0.99865615	0.001343801	3308	3308.edf	1
2	1106	0	0	0.99865615	0.001343801	3308	3308.edf	18
2	1114	0	0	0.99975437	0.000245589	3308	3308.edf	26
2	1118	0	0	0.65925276	0.34074727	3308	3308.edf	30
2	1125	0	0	0.9994312	0.000568787	3309	3309.edf	3
2	1127	0	0	0.96997327	0.030026792	3309	3309.edf	5
2	1132	0	0	0.99975437	0.000245589	3309	3309.edf	10
2	1147	0	0	0.98734355	0.012656498	3309	3309.edf	25
2	1169	0	0	0.9977137	0.002286369	4401	4401.edf	13
2	1190	0	0	0.99025625	0.009743817	4402	4402.edf	0
2	1211	0	0	0.99901855	0.000981491	4402	4402.edf	21
2	1223	0	0	0.9963199	0.003680054	4402	4402.edf	33
2	1254	0	0	0.99773693	0.002263058	4403	4403.edf	30
2	1258	0	0	0.9995524	0.000447596	4404	4404.edf	0
2	1260	0	0	0.9962327	0.003767303	4404	4404.edf	2
2	1262	0	0	0.9934661	0.006533895	4404	4404.edf	4
2	1270	0	0	0.9930748	0.00692518	4404	4404.edf	12
2	1289	0	0	0.9991448	0.000855209	4404	4404.edf	31
2	1299	0	0	0.98849803	0.011501934	4405	4405.edf	7
2	1303	0	0	0.9935684	0.006431542	4405	4405.edf	11
2	1316	0	0	0.99951553	0.00048449	4405	4405.edf	24
2	1338	0	0	0.998212	0.001787983	4406	4406.edf	12
2	1353	0	0	0.96493375	0.03506625	4406	4406.edf	27
2	1357	0	0	0.95919895	0.040801074	4406	4406.edf	31
2	1371	0	0	0.7786341	0.22136597	4407	4407.edf	11
2	1375	0	0	0.9932498	0.006750247	4407	4407.edf	15
2	1379	0	0	0.9774674	0.022532605	4407	4407.edf	19
2	1397	0	0	0.9924285	0.007571517	4408	4408.edf	3
2	1405	0	0	0.99985087	0.000149067	4408	4408.edf	11
2	1407	0	0	0.999992	7.95E-06	4408	4408.edf	13
2	1416	0	0	0.9989742	0.001025814	4408	4408.edf	22
2	1419	0	0	0.999998	2.07E-06	4408	4408.edf	25
2	1420	0	0	0.99818605	0.001813918	4408	4408.edf	26
2	1436	0	0	0.99964535	0.0003547	4409	4409.edf	8
2	1438	0	0	0.9988599	0.00114018	4409	4409.edf	10
2	1443	0	0	0.9993092	0.000690759	4409	4409.edf	15
2	1452	0	0	0.98895264	0.011047325	4409	4409.edf	24
2	1469	0	0	0.9999522	4.77E-05	4410	4410.edf	7
2	1474	0	0	0.9873728	0.012627113	4410	4410.edf	12
2	1478	0	0	0.99890435	0.001095657	4410	4410.edf	16
2	1495	0	0	0.9984755	0.001524454	4410	4410.edf	33
2	1518	0	0	0.99996865	3.14E-05	4411	4411.edf	22
2	1519	0	0	0.999954	4.61E-05	4411	4411.edf	23
2	1520	0	0	0.9999212	7.88E-05	4411	4411.edf	24
2	1528	0	0	0.99998915	1.09E-05	4411	4411.edf	32
2	1535	0	0	0.8756777	0.12432231	4412	4412.edf	5
2	1545	0	0	0.99998283	1.72E-05	4412	4412.edf	15
2	1555	0	0	0.997855	0.002144953	4412	4412.edf	25
2	1565	0	0	0.9648434	0.035156623	4413	4413.edf	1
2	1568	0	0	0.95141035	0.048589647	4413	4413.edf	4
2	1585	0	0	0.6552493	0.34475073	4413	4413.edf	21
2	1589	0	1	0.14929733	0.85070264	4413	4413.edf	25
2	1591	0	1	0.2922452	0.70775473	4413	4413.edf	27
2	1602	0	1	0.225982	0.774018	4414	4414.edf	4
2	1605	0	0	0.9932319	0.006768113	4414	4414.edf	7
2	1611	0	0	0.9497595	0.050240487	4414	4414.edf	13
2	1629	0	0	0.9976978	0.002302274	4414	4414.edf	31
2	1639	0	0	0.9991912	0.000808808	4415	4415.edf	7
2	1649	0	0	0.9983891	0.001610855	4415	4415.edf	17
2	1653	0	0	0.9997844	0.000215644	4415	4415.edf	21
2	1656	0	0	0.9995585	0.000441429	4415	4415.edf	24
2	1657	0	0	0.99929476	0.000705205	4415	4415.edf	25
2	1676	0	0	0.99537367	0.004626337	4416	4416.edf	10
2	1691	0	0	0.9999713	2.87E-05	4416	4416.edf	25
2	1727	0	0	0.99968696	0.000313027	4417	4417.edf	26
2	1728	0	0	0.9937249	0.006275101	4417	4417.edf	27
2	1729	0	0	0.9998888	0.000111174	4417	4417.edf	28
3	22	1	1	0.006082533	0.9939175	1107	1107.edf	22
3	45	1	1	0.003730646	0.99626935	1108	1108.edf	11
3	47	1	1	0.010064988	0.989935	1108	1108.edf	13
3	53	1	1	0.006930324	0.9930697	1108	1108.edf	19
3	59	1	1	0.012102655	0.9878974	1108	1108.edf	25
3	65	1	1	0.010888572	0.9891115	1108	1108.edf	31
3	75	1	1	0.001955389	0.9980446	1109	1109.edf	7
3	78	1	1	0.0046147	0.99538535	1109	1109.edf	10
3	92	1	1	0.002797056	0.997203	1109	1109.edf	24
3	106	1	1	0.001417051	0.99858296	2301	2301.edf	4
3	112	1	1	0.006565636	0.9934343	2301	2301.edf	10
3	114	1	1	0.006115908	0.993884	2301	2301.edf	12
3	120	1	1	0.009932736	0.99006724	2301	2301.edf	18
3	140	1	0	0.997684	0.002315979	2302	2302.edf	4
3	145	1	1	0.06831715	0.9316829	2302	2302.edf	9
3	160	1	1	0.23306906	0.76693094	2302	2302.edf	24
3	165	1	1	0.05914927	0.94085073	2302	2302.edf	29
3	170	1	1	0.15835069	0.84164935	2303	2303.edf	0
3	179	1	1	0.094947636	0.90505236	2303	2303.edf	9
3	200	1	1	0.33428454	0.6657154	2303	2303.edf	30
3	211	1	1	0.0630981	0.93690187	2304	2304.edf	7
3	215	1	1	0.2331567	0.7668433	2304	2304.edf	11
3	220	1	0	0.863596	0.13640404	2304	2304.edf	16
3	231	1	1	0.035541996	0.96445805	2304	2304.edf	27
3	247	1	1	0.09954361	0.9004563	2305	2305.edf	9
3	276	1	1	0.19387554	0.8061245	2306	2306.edf	4
3	287	1	0	0.537795	0.46220505	2306	2306.edf	15
3	302	1	0	0.76261723	0.23738277	2306	2306.edf	30
3	303	1	1	0.4626098	0.53739023	2306	2306.edf	31
3	309	1	1	0.42034963	0.5796504	2307	2307.edf	3
3	326	1	1	0.21107885	0.7889211	2307	2307.edf	20
3	341	1	1	0.006454698	0.9935453	2308	2308.edf	1
3	344	1	1	0.05454407	0.94545597	2308	2308.edf	4
3	355	1	1	0.00428697	0.995713	2308	2308.edf	15
3	385	1	1	0.001294729	0.99870527	2309	2309.edf	11
3	394	1	1	0.024056844	0.97594315	2309	2309.edf	20
3	401	1	1	0.001938133	0.99806184	2309	2309.edf	27
3	406	1	1	0.008148734	0.9918513	2309	2309.edf	32
3	413	1	1	0.006710862	0.9932892	2310	2310.edf	5
3	416	1	1	0.005657027	0.9943429	2310	2310.edf	8
3	424	1	1	0.003501216	0.9964987	2310	2310.edf	16
3	425	1	1	0.00445962	0.9955403	2310	2310.edf	17
3	431	1	1	0.001762446	0.9982375	2310	2310.edf	23
3	441	1	1	0.003543611	0.9964563	2310	2310.edf	33
3	445	1	1	0.002210147	0.99778986	2311	2311.edf	3
3	452	1	1	0.002748145	0.9972518	2311	2311.edf	10
3	463	1	1	0.032207154	0.96779287	2311	2311.edf	21
3	488	1	1	0.008202797	0.9917972	2312	2312.edf	12
3	489	1	1	0.002821926	0.9971781	2312	2312.edf	13
3	496	1	1	0.002660296	0.99733967	2312	2312.edf	20
3	505	1	1	0.002433979	0.997566	2312	2312.edf	29
3	528	1	1	0.001892965	0.9981071	2313	2313.edf	18
3	539	1	1	0.004304469	0.9956955	2313	2313.edf	29
3	542	1	1	0.00250288	0.99749714	2313	2313.edf	32
3	545	1	1	0.001625576	0.99837434	2314	2314.edf	1
3	569	1	1	0.012777329	0.9872227	2314	2314.edf	25
3	575	1	1	0.01667574	0.9833242	2314	2314.edf	31
3	583	1	1	0.004691792	0.9953082	2315	2315.edf	5
3	598	1	1	0.008056472	0.9919436	2315	2315.edf	20
3	609	1	1	0.005320446	0.9946795	2315	2315.edf	31
3	616	1	1	0.10012806	0.89987195	2316	2316.edf	4
3	622	1	1	0.003405367	0.9965946	2316	2316.edf	10
3	639	1	1	0.003958392	0.99604166	2316	2316.edf	27
3	645	1	1	0.005333235	0.9946668	2316	2316.edf	33
3	651	1	1	0.002821706	0.9971783	2317	2317.edf	5
3	652	1	1	0.000770892	0.9992291	2317	2317.edf	6
3	654	1	1	0.001486903	0.99851304	2317	2317.edf	8
3	663	1	1	0.007233099	0.99276686	2317	2317.edf	17
3	679	1	1	0.002570176	0.9974298	2317	2317.edf	33
3	686	1	1	0.002917424	0.99708253	2318	2318.edf	6
3	694	1	1	0.003226727	0.9967733	2318	2318.edf	14
3	700	1	1	0.004279677	0.9957203	2318	2318.edf	20
3	718	1	1	0.010588816	0.9894112	2319	2319.edf	4
3	731	1	1	0.004910194	0.99508977	2319	2319.edf	17
3	737	1	1	0.003902153	0.9960978	2319	2319.edf	23
3	741	1	1	0.01287873	0.9871213	2319	2319.edf	27
3	757	1	1	0.002853528	0.9971464	2320	2320.edf	9
3	761	1	1	0.001061305	0.99893874	2320	2320.edf	13
3	783	1	1	0.009517001	0.99048305	2321	2321.edf	1
3	785	1	1	0.006931952	0.9930681	2321	2321.edf	3
3	793	1	1	0.02627346	0.9737265	2321	2321.edf	11
3	799	1	1	0.025007071	0.97499293	2321	2321.edf	17
3	814	1	1	0.035266	0.96473396	2321	2321.edf	32
3	826	1	1	0.011110985	0.988889	2322	2322.edf	10
3	840	1	1	0.0669408	0.9330592	2322	2322.edf	24
3	844	1	1	0.14956748	0.85043246	2322	2322.edf	28
3	854	1	1	0.25175047	0.7482496	3301	3301.edf	4
3	860	1	1	0.001630696	0.9983693	3301	3301.edf	10
3	876	1	1	0.025799405	0.97420067	3301	3301.edf	26
3	889	0	0	0.8512301	0.14876987	3302	3302.edf	5
3	898	0	1	0.2830459	0.7169541	3302	3302.edf	14
3	907	0	0	0.88074386	0.11925615	3302	3302.edf	23
3	908	0	0	0.9404825	0.059517536	3302	3302.edf	24
3	909	0	0	0.9633624	0.036637645	3302	3302.edf	25
3	911	0	0	0.7732241	0.22677585	3302	3302.edf	27
3	923	0	1	0.24139918	0.75860083	3303	3303.edf	5
3	939	0	0	0.977696	0.022304	3303	3303.edf	21
3	949	0	0	0.9772938	0.022706248	3303	3303.edf	31
3	952	0	0	0.98415333	0.015846716	3304	3304.edf	0
3	981	0	0	0.9871999	0.012800036	3304	3304.edf	29
3	994	0	0	0.9930727	0.006927355	3305	3305.edf	8
3	1001	0	0	0.99858034	0.001419676	3305	3305.edf	15
3	1002	0	0	0.9976642	0.002335786	3305	3305.edf	16
3	1003	0	0	0.99903834	0.000961716	3305	3305.edf	17
3	1009	0	0	0.98635584	0.013644174	3305	3305.edf	23
3	1021	0	0	0.9991998	0.000800201	3306	3306.edf	1
3	1034	0	0	0.9973361	0.002663887	3306	3306.edf	14
3	1064	0	0	0.9994855	0.000514431	3307	3307.edf	10
3	1068	0	0	0.99969816	0.000301909	3307	3307.edf	14
3	1069	0	0	0.99886537	0.001134627	3307	3307.edf	15
3	1076	0	0	0.99869627	0.001303809	3307	3307.edf	22
3	1095	0	0	0.9999902	9.82E-06	3308	3308.edf	7
3	1103	0	1	0.20658953	0.7934104	3308	3308.edf	15
3	1105	0	0	0.99990475	9.53E-05	3308	3308.edf	17
3	1119	0	0	0.9998455	0.00015445	3308	3308.edf	31
3	1126	0	0	0.87499183	0.12500818	3309	3309.edf	4
3	1138	0	0	0.9915006	0.008499389	3309	3309.edf	16
3	1144	0	0	0.99820316	0.001796773	3309	3309.edf	22
3	1177	0	0	0.99849796	0.001502085	4401	4401.edf	21
3	1179	0	0	0.9992569	0.000743119	4401	4401.edf	23
3	1187	0	0	0.998901	0.001098974	4401	4401.edf	31
3	1188	0	0	0.99619484	0.003805181	4401	4401.edf	32
3	1199	0	0	0.99891865	0.001081317	4402	4402.edf	9
3	1200	0	0	0.9953851	0.004614844	4402	4402.edf	10
3	1205	0	0	0.9985619	0.001438079	4402	4402.edf	15
3	1217	0	0	0.99873084	0.001269105	4402	4402.edf	27
3	1225	0	0	0.99674255	0.00325745	4403	4403.edf	1
3	1236	0	0	0.9978902	0.002109841	4403	4403.edf	12
3	1269	0	0	0.9995906	0.000409455	4404	4404.edf	11
3	1284	0	0	0.99687153	0.003128518	4404	4404.edf	26
3	1294	0	0	0.99934345	0.000656541	4405	4405.edf	2
3	1295	0	0	0.99194056	0.00805943	4405	4405.edf	3
3	1297	0	0	0.9986884	0.001311572	4405	4405.edf	5
3	1308	0	0	0.9956708	0.004329206	4405	4405.edf	16
3	1310	0	0	0.9944811	0.005518954	4405	4405.edf	18
3	1317	0	0	0.996433	0.003566953	4405	4405.edf	25
3	1327	0	0	0.99845934	0.001540709	4406	4406.edf	1
3	1359	0	0	0.9907396	0.009260354	4406	4406.edf	33
3	1361	0	0	0.70385796	0.29614204	4407	4407.edf	1
3	1362	0	1	0.29691932	0.70308065	4407	4407.edf	2
3	1365	0	0	0.9963044	0.00369561	4407	4407.edf	5
3	1373	0	0	0.99124324	0.008756822	4407	4407.edf	13
3	1374	0	0	0.9420147	0.057985302	4407	4407.edf	14
3	1388	0	0	0.9978282	0.002171797	4407	4407.edf	28
3	1399	0	0	0.9997496	0.000250454	4408	4408.edf	5
3	1425	0	0	0.9991534	0.000846673	4408	4408.edf	31
3	1433	0	0	0.99981207	0.000187944	4409	4409.edf	5
3	1442	0	0	0.9948478	0.005152212	4409	4409.edf	14
3	1447	0	0	0.99962866	0.000371266	4409	4409.edf	19
3	1461	0	0	0.99501604	0.004983998	4409	4409.edf	33
3	1477	0	0	0.9961786	0.003821331	4410	4410.edf	15
3	1480	0	0	0.9760928	0.023907159	4410	4410.edf	18
3	1493	0	0	0.99640614	0.003593787	4410	4410.edf	31
3	1498	0	0	0.997393	0.002606928	4411	4411.edf	2
3	1505	0	0	0.9994295	0.000570485	4411	4411.edf	9
3	1526	0	0	0.99994683	5.31E-05	4411	4411.edf	30
3	1529	0	0	0.9984302	0.001569756	4411	4411.edf	33
3	1553	0	0	0.99914277	0.000857171	4412	4412.edf	23
3	1561	0	0	0.9987237	0.001276348	4412	4412.edf	31
3	1562	0	0	0.99438286	0.005617114	4412	4412.edf	32
3	1570	0	0	0.9541936	0.045806445	4413	4413.edf	6
3	1579	0	1	0.047149137	0.9528508	4413	4413.edf	15
3	1583	0	1	0.47705644	0.5229435	4413	4413.edf	19
3	1626	0	0	0.9997428	0.000257167	4414	4414.edf	28
3	1641	0	0	0.9947562	0.005243852	4415	4415.edf	9
3	1659	0	0	0.99988604	0.000113993	4415	4415.edf	27
3	1666	0	0	0.9982387	0.001761262	4416	4416.edf	0
3	1671	0	0	0.99844164	0.001558375	4416	4416.edf	5
3	1684	0	0	0.9999361	6.39E-05	4416	4416.edf	18
3	1686	0	0	0.9998653	0.000134732	4416	4416.edf	20
3	1689	0	0	0.9989631	0.001036897	4416	4416.edf	23
3	1726	0	1	0.17162775	0.8283723	4417	4417.edf	25
3	1730	0	0	0.9412184	0.058781553	4417	4417.edf	29
3	1735	0	0	0.63609314	0.36390683	4417	4417.edf	33
4	0	1	1	0.00083626	0.99916375	1107	1107.edf	0
4	6	1	1	0.000344923	0.9996551	1107	1107.edf	6
4	23	1	1	0.001309739	0.9986903	1107	1107.edf	23
4	26	1	1	0.011454561	0.9885455	1107	1107.edf	26
4	27	1	1	0.010475284	0.9895247	1107	1107.edf	27
4	31	1	1	0.000883878	0.9991161	1107	1107.edf	31
4	46	1	0	0.81374246	0.18625756	1108	1108.edf	12
4	49	1	1	0.002540652	0.99745935	1108	1108.edf	15
4	63	1	1	0.007973634	0.9920264	1108	1108.edf	29
4	71	1	1	0.002887208	0.99711275	1109	1109.edf	3
4	80	1	1	0.003374062	0.9966259	1109	1109.edf	12
4	96	1	1	0.003112174	0.99688786	1109	1109.edf	28
4	116	1	1	0.001232553	0.9987675	2301	2301.edf	14
4	119	1	1	0.003447672	0.99655235	2301	2301.edf	17
4	124	1	1	0.001454045	0.998546	2301	2301.edf	22
4	134	1	1	0.000664724	0.9993352	2301	2301.edf	32
4	137	1	1	0.001168536	0.99883145	2302	2302.edf	1
4	144	1	1	0.123835444	0.87616456	2302	2302.edf	8
4	161	1	1	0.09453658	0.90546346	2302	2302.edf	25
4	167	1	1	0.041447613	0.95855236	2302	2302.edf	31
4	184	1	1	0.035816398	0.9641836	2303	2303.edf	14
4	185	1	1	0.049557682	0.9504424	2303	2303.edf	15
4	190	1	1	0.2533063	0.74669373	2303	2303.edf	20
4	208	1	1	0.113095336	0.8869047	2304	2304.edf	4
4	229	1	1	0.32118133	0.6788187	2304	2304.edf	25
4	237	1	1	0.049641974	0.95035803	2304	2304.edf	33
4	243	1	1	0.09636029	0.90363973	2305	2305.edf	5
4	257	1	1	0.072833814	0.92716616	2305	2305.edf	19
4	268	1	1	0.091167875	0.90883213	2305	2305.edf	30
4	272	1	1	0.3546606	0.64533937	2306	2306.edf	0
4	281	1	0	0.75287783	0.24712214	2306	2306.edf	9
4	299	1	1	0.081028305	0.9189717	2306	2306.edf	27
4	308	1	1	0.060268115	0.9397319	2307	2307.edf	2
4	315	1	1	0.008108202	0.99189174	2307	2307.edf	9
4	316	1	1	0.02309494	0.9769051	2307	2307.edf	10
4	319	1	1	0.016851153	0.9831488	2307	2307.edf	13
4	330	1	1	0.011370614	0.98862934	2307	2307.edf	24
4	333	1	1	0.024854425	0.9751456	2307	2307.edf	27
4	336	1	1	0.002645052	0.997355	2307	2307.edf	30
4	337	1	1	0.026479008	0.97352093	2307	2307.edf	31
4	368	1	1	0.33415362	0.66584635	2308	2308.edf	28
4	379	1	1	0.001173118	0.9988269	2309	2309.edf	5
4	396	1	1	0.13438982	0.8656101	2309	2309.edf	22
4	410	1	1	0.110787034	0.8892129	2310	2310.edf	2
4	421	1	1	0.000916874	0.99908316	2310	2310.edf	13
4	430	1	1	0.045797564	0.9542024	2310	2310.edf	22
4	438	1	1	0.001200443	0.99879956	2310	2310.edf	30
4	442	1	1	0.004526723	0.9954732	2311	2311.edf	0
4	451	1	1	0.00060068	0.9993993	2311	2311.edf	9
4	460	1	1	0.003395826	0.9966042	2311	2311.edf	18
4	468	1	1	0.033026997	0.966973	2311	2311.edf	26
4	469	1	1	0.026782712	0.97321725	2311	2311.edf	27
4	477	1	1	0.16497023	0.8350298	2312	2312.edf	1
4	479	1	1	0.03133895	0.96866107	2312	2312.edf	3
4	481	1	1	0.09931209	0.9006879	2312	2312.edf	5
4	482	1	1	0.1517491	0.8482509	2312	2312.edf	6
4	484	1	1	0.012350435	0.9876495	2312	2312.edf	8
4	506	1	1	0.02667515	0.97332484	2312	2312.edf	30
4	507	1	1	0.007749045	0.992251	2312	2312.edf	31
4	514	1	1	0.06365985	0.93634015	2313	2313.edf	4
4	520	1	1	0.007622278	0.99237776	2313	2313.edf	10
4	534	1	1	0.33240795	0.66759205	2313	2313.edf	24
4	538	1	1	0.07166686	0.92833316	2313	2313.edf	28
4	546	1	1	0.001408977	0.998591	2314	2314.edf	2
4	567	1	1	0.087141275	0.9128588	2314	2314.edf	23
4	617	1	1	0.09826826	0.90173167	2316	2316.edf	5
4	624	1	1	0.002336022	0.997664	2316	2316.edf	12
4	636	1	1	0.001619064	0.9983809	2316	2316.edf	24
4	638	1	1	0.002038393	0.99796164	2316	2316.edf	26
4	647	1	1	0.056250002	0.94375	2317	2317.edf	1
4	648	1	1	0.033062644	0.96693736	2317	2317.edf	2
4	674	1	1	0.00622137	0.99377865	2317	2317.edf	28
4	689	1	1	0.000765491	0.99923456	2318	2318.edf	9
4	697	1	1	0.04942516	0.9505748	2318	2318.edf	17
4	704	1	1	0.1040501	0.8959499	2318	2318.edf	24
4	764	1	1	0.0019117	0.9980883	2320	2320.edf	16
4	787	1	1	0.000240205	0.99975985	2321	2321.edf	5
4	791	1	1	0.14103255	0.8589674	2321	2321.edf	9
4	798	1	1	0.30150607	0.6984939	2321	2321.edf	16
4	822	1	1	0.042751115	0.95724887	2322	2322.edf	6
4	824	1	1	0.07040629	0.9295937	2322	2322.edf	8
4	828	1	1	0.3168922	0.6831078	2322	2322.edf	12
4	831	1	1	0.108361624	0.8916384	2322	2322.edf	15
4	856	1	1	0.000982908	0.9990171	3301	3301.edf	6
4	859	1	1	0.001905776	0.99809426	3301	3301.edf	9
4	865	1	1	0.001034062	0.998966	3301	3301.edf	15
4	867	1	1	0.001059769	0.9989403	3301	3301.edf	17
4	875	1	1	0.014364488	0.9856355	3301	3301.edf	25
4	884	1	1	0.023467882	0.9765321	3302	3302.edf	0
4	892	0	1	0.45160213	0.5483979	3302	3302.edf	8
4	905	0	0	0.992562	0.007438045	3302	3302.edf	21
4	910	0	0	0.99626356	0.003736473	3302	3302.edf	26
4	932	0	0	0.99159324	0.008406735	3303	3303.edf	14
4	943	0	0	0.9936353	0.006364674	3303	3303.edf	25
4	963	0	0	0.9961295	0.003870439	3304	3304.edf	11
4	967	0	0	0.9973827	0.00261724	3304	3304.edf	15
4	969	0	0	0.9972632	0.002736755	3304	3304.edf	17
4	979	0	0	0.9959066	0.00409343	3304	3304.edf	27
4	995	0	0	0.9564535	0.043546546	3305	3305.edf	9
4	1024	0	0	0.996021	0.003978998	3306	3306.edf	4
4	1041	0	0	0.97350323	0.026496828	3306	3306.edf	21
4	1049	0	0	0.983245	0.016754968	3306	3306.edf	29
4	1058	0	0	0.9966916	0.003308458	3307	3307.edf	4
4	1080	0	0	0.9996805	0.00031951	3307	3307.edf	26
4	1092	0	0	0.9799454	0.020054575	3308	3308.edf	4
4	1099	0	0	0.9994198	0.000580268	3308	3308.edf	11
4	1101	0	0	0.9812558	0.018744176	3308	3308.edf	13
4	1102	0	0	0.9956169	0.004383048	3308	3308.edf	14
4	1108	0	0	0.999759	0.000240981	3308	3308.edf	20
4	1122	0	0	0.98324674	0.016753208	3309	3309.edf	0
4	1129	0	0	0.9793799	0.020620158	3309	3309.edf	7
4	1134	0	0	0.9805736	0.019426404	3309	3309.edf	12
4	1143	0	0	0.99795485	0.002045147	3309	3309.edf	21
4	1153	0	0	0.9972951	0.002704915	3309	3309.edf	31
4	1155	0	0	0.99245423	0.007545787	3309	3309.edf	33
4	1156	0	0	0.98323256	0.016767472	4401	4401.edf	0
4	1173	0	0	0.99925643	0.000743586	4401	4401.edf	17
4	1176	0	0	0.995684	0.004315942	4401	4401.edf	20
4	1182	0	0	0.9979552	0.00204479	4401	4401.edf	26
4	1184	0	0	0.99873656	0.001263438	4401	4401.edf	28
4	1186	0	0	0.99850273	0.001497302	4401	4401.edf	30
4	1204	0	0	0.99868804	0.00131198	4402	4402.edf	14
4	1210	0	0	0.9995561	0.000443891	4402	4402.edf	20
4	1227	0	0	0.99950814	0.000491912	4403	4403.edf	3
4	1242	0	0	0.99861634	0.001383705	4403	4403.edf	18
4	1247	0	0	0.9993999	0.000600075	4403	4403.edf	23
4	1248	0	0	0.9986765	0.001323535	4403	4403.edf	24
4	1255	0	0	0.9986533	0.001346638	4403	4403.edf	31
4	1278	0	0	0.99604875	0.003951243	4404	4404.edf	20
4	1286	0	0	0.9982175	0.001782459	4404	4404.edf	28
4	1302	0	0	0.998752	0.001247961	4405	4405.edf	10
4	1309	0	0	0.9987785	0.001221526	4405	4405.edf	17
4	1312	0	0	0.99247336	0.007526693	4405	4405.edf	20
4	1324	0	0	0.99360234	0.006397629	4405	4405.edf	32
4	1329	0	0	0.9971827	0.002817322	4406	4406.edf	3
4	1360	0	0	0.64146876	0.35853118	4407	4407.edf	0
4	1364	0	0	0.999759	0.000240981	4407	4407.edf	4
4	1382	0	0	0.9850295	0.014970498	4407	4407.edf	22
4	1391	0	0	0.9967476	0.003252425	4407	4407.edf	31
4	1393	0	0	0.9768024	0.023197593	4407	4407.edf	33
4	1408	0	0	0.89651334	0.10348666	4408	4408.edf	14
4	1417	0	0	0.999759	0.000240981	4408	4408.edf	23
4	1427	0	0	0.9981123	0.001887691	4408	4408.edf	33
4	1441	0	0	0.99992704	7.30E-05	4409	4409.edf	13
4	1453	0	0	0.9971123	0.002887695	4409	4409.edf	25
4	1456	0	0	0.9992749	0.000725108	4409	4409.edf	28
4	1463	0	0	0.9993673	0.0006327	4410	4410.edf	1
4	1476	0	0	0.99806887	0.001931184	4410	4410.edf	14
4	1496	0	0	0.9996958	0.000304301	4411	4411.edf	0
4	1500	0	0	0.9995461	0.000453835	4411	4411.edf	4
4	1511	0	0	0.9982881	0.001711879	4411	4411.edf	15
4	1532	0	0	0.99803895	0.001961131	4412	4412.edf	2
4	1540	0	0	0.99986947	0.000130574	4412	4412.edf	10
4	1541	0	0	0.9973394	0.002660559	4412	4412.edf	11
4	1546	0	0	0.9983	0.001700015	4412	4412.edf	16
4	1599	0	0	0.999759	0.000240981	4414	4414.edf	1
4	1612	0	0	0.99639314	0.003606894	4414	4414.edf	14
4	1613	0	0	0.9898093	0.010190728	4414	4414.edf	15
4	1618	0	0	0.99866235	0.001337586	4414	4414.edf	20
4	1625	0	0	0.9852357	0.014764307	4414	4414.edf	27
4	1627	0	0	0.99145716	0.008542828	4414	4414.edf	29
4	1633	0	0	0.999759	0.000240981	4415	4415.edf	1
4	1635	0	1	0.10938511	0.89061487	4415	4415.edf	3
4	1636	0	0	0.6305691	0.36943087	4415	4415.edf	4
4	1643	0	0	0.99912554	0.000874507	4415	4415.edf	11
4	1647	0	0	0.999759	0.000240981	4415	4415.edf	15
4	1663	0	0	0.9953164	0.004683578	4415	4415.edf	31
4	1665	0	0	0.9979215	0.002078534	4415	4415.edf	33
4	1682	0	0	0.9984634	0.001536614	4416	4416.edf	16
4	1702	0	0	0.9999417	5.82E-05	4417	4417.edf	2
4	1705	0	0	0.9986033	0.001396698	4417	4417.edf	5
4	1708	0	0	0.9987184	0.001281691	4417	4417.edf	8
4	1711	0	0	0.9661312	0.033868756	4417	4417.edf	11
4	1712	0	0	0.9929725	0.007027484	4417	4417.edf	12
5	1	1	1	0.004347613	0.9956524	1107	1107.edf	1
5	3	1	1	0.000570682	0.9994293	1107	1107.edf	3
5	34	1	1	0.002752823	0.99724716	1108	1108.edf	0
5	40	1	1	0.001249677	0.9987503	1108	1108.edf	6
5	52	1	1	0.000917993	0.99908197	1108	1108.edf	18
5	55	1	1	0.000785716	0.9992143	1108	1108.edf	21
5	56	1	1	0.000798057	0.99920195	1108	1108.edf	22
5	61	1	1	0.000421481	0.99957854	1108	1108.edf	27
5	62	1	1	0.000665601	0.9993344	1108	1108.edf	28
5	69	1	1	0.00098069	0.99901927	1109	1109.edf	1
5	82	1	1	0.000120333	0.9998796	1109	1109.edf	14
5	84	1	1	0.000889928	0.99911004	1109	1109.edf	16
5	113	1	1	0.000510949	0.99948907	2301	2301.edf	11
5	142	1	1	0.001988293	0.9980117	2302	2302.edf	6
5	151	1	1	0.069324285	0.9306757	2302	2302.edf	15
5	159	1	1	0.07586891	0.9241311	2302	2302.edf	23
5	168	1	1	0.048399102	0.95160085	2302	2302.edf	32
5	173	1	1	0.08601142	0.91398853	2303	2303.edf	3
5	180	1	1	0.059215765	0.9407842	2303	2303.edf	10
5	188	1	1	0.023652896	0.9763471	2303	2303.edf	18
5	191	1	1	0.10342829	0.8965717	2303	2303.edf	21
5	194	1	1	0.040419616	0.9595804	2303	2303.edf	24
5	199	1	0	0.75287783	0.24712214	2303	2303.edf	29
5	218	1	1	0.05115247	0.9488475	2304	2304.edf	14
5	221	1	1	0.17801417	0.82198584	2304	2304.edf	17
5	223	1	1	0.2154524	0.78454757	2304	2304.edf	19
5	240	1	1	0.09631766	0.9036824	2305	2305.edf	2
5	256	1	1	0.44858018	0.5514198	2305	2305.edf	18
5	266	1	1	0.10287712	0.8971228	2305	2305.edf	28
5	271	1	1	0.040419616	0.9595804	2305	2305.edf	33
5	291	1	1	0.16460015	0.8353998	2306	2306.edf	19
5	296	1	1	0.093706734	0.9062933	2306	2306.edf	24
5	305	1	1	0.16828749	0.83171254	2306	2306.edf	33
5	313	1	1	0.002829451	0.9971705	2307	2307.edf	7
5	320	1	1	0.007322519	0.99267745	2307	2307.edf	14
5	321	1	1	0.006914374	0.9930856	2307	2307.edf	15
5	329	1	1	0.001278174	0.9987218	2307	2307.edf	23
5	338	1	1	0.000365884	0.99963415	2307	2307.edf	32
5	342	1	1	0.000523698	0.9994764	2308	2308.edf	2
5	347	1	1	0.00626285	0.9937371	2308	2308.edf	7
5	353	1	1	0.004221255	0.9957787	2308	2308.edf	13
5	364	1	1	0.011561418	0.98843855	2308	2308.edf	24
5	376	1	1	0.011854216	0.9881458	2309	2309.edf	2
5	393	1	1	0.005866464	0.99413353	2309	2309.edf	19
5	395	1	1	0.003565388	0.99643457	2309	2309.edf	21
5	405	1	1	0.00089541	0.99910456	2309	2309.edf	31
5	415	1	1	0.000884386	0.99911565	2310	2310.edf	7
5	428	1	1	0.000267422	0.99973255	2310	2310.edf	20
5	457	1	1	0.007966923	0.99203306	2311	2311.edf	15
5	476	1	1	0.010579919	0.98942006	2312	2312.edf	0
5	480	1	1	0.014763641	0.9852364	2312	2312.edf	4
5	485	1	1	0.001623697	0.99837625	2312	2312.edf	9
5	499	1	1	0.002859023	0.997141	2312	2312.edf	23
5	518	1	1	0.003106432	0.9968935	2313	2313.edf	8
5	524	1	1	0.00657337	0.9934267	2313	2313.edf	14
5	572	1	1	0.06511917	0.9348808	2314	2314.edf	28
5	574	1	1	0.003313602	0.9966864	2314	2314.edf	30
5	578	1	1	0.002668163	0.99733186	2315	2315.edf	0
5	601	1	1	0.003235531	0.9967644	2315	2315.edf	23
5	602	1	1	0.002655319	0.9973447	2315	2315.edf	24
5	607	1	1	0.016536262	0.9834637	2315	2315.edf	29
5	625	1	1	0.003191229	0.9968087	2316	2316.edf	13
5	649	1	1	0.004146143	0.9958539	2317	2317.edf	3
5	653	1	1	0.00045162	0.9995484	2317	2317.edf	7
5	655	1	1	0.001665665	0.99833435	2317	2317.edf	9
5	659	1	1	0.004987179	0.9950128	2317	2317.edf	13
5	671	1	1	0.003465592	0.99653435	2317	2317.edf	25
5	676	1	1	0.002989862	0.9970101	2317	2317.edf	30
5	683	1	1	1.46E-05	0.99998546	2318	2318.edf	3
5	691	1	1	0.003441044	0.99655896	2318	2318.edf	11
5	693	1	1	0.002741929	0.99725807	2318	2318.edf	13
5	698	1	1	0.008079387	0.9919206	2318	2318.edf	18
5	699	1	1	0.005921611	0.9940784	2318	2318.edf	19
5	738	1	1	0.004181216	0.9958188	2319	2319.edf	24
5	739	1	1	0.004943072	0.995057	2319	2319.edf	25
5	753	1	1	0.049000915	0.9509991	2320	2320.edf	5
5	763	1	1	0.001817228	0.9981828	2320	2320.edf	15
5	765	1	1	0.006116363	0.9938836	2320	2320.edf	17
5	767	1	1	0.011264725	0.98873526	2320	2320.edf	19
5	782	1	1	0.002911953	0.997088	2321	2321.edf	0
5	803	1	1	0.003599354	0.9964006	2321	2321.edf	21
5	809	1	1	0.008870701	0.9911293	2321	2321.edf	27
5	818	1	1	0.06838096	0.93161905	2322	2322.edf	2
5	820	1	1	0.004076575	0.9959234	2322	2322.edf	4
5	830	1	1	0.005161753	0.9948382	2322	2322.edf	14
5	861	1	1	0.000443137	0.99955684	3301	3301.edf	11
5	863	1	1	0.000377001	0.99962294	3301	3301.edf	13
5	872	1	1	0.000398255	0.9996018	3301	3301.edf	22
5	886	1	1	0.016235672	0.98376435	3302	3302.edf	2
5	916	0	0	0.9921799	0.007820121	3302	3302.edf	32
5	925	0	0	0.9995945	0.000405449	3303	3303.edf	7
5	934	0	0	0.9875557	0.012444339	3303	3303.edf	16
5	940	0	0	0.99084467	0.009155354	3303	3303.edf	22
5	944	0	0	0.99104905	0.008950974	3303	3303.edf	26
5	947	0	0	0.99329114	0.00670884	3303	3303.edf	29
5	958	0	0	0.9885845	0.011415567	3304	3304.edf	6
5	959	0	0	0.9928954	0.007104591	3304	3304.edf	7
5	966	0	0	0.9928611	0.007138867	3304	3304.edf	14
5	978	0	0	0.996011	0.003988969	3304	3304.edf	26
5	983	0	0	0.9939911	0.00600885	3304	3304.edf	31
5	985	0	0	0.9910026	0.008997402	3304	3304.edf	33
5	998	0	0	0.99527943	0.00472056	3305	3305.edf	12
5	1016	0	0	0.9993237	0.000676287	3305	3305.edf	30
5	1019	0	0	0.99967396	0.000326027	3305	3305.edf	33
5	1029	0	0	0.9975573	0.002442682	3306	3306.edf	9
5	1035	0	0	0.9984061	0.001593955	3306	3306.edf	15
5	1039	0	0	0.99916255	0.000837472	3306	3306.edf	19
5	1053	0	0	0.9992774	0.000722582	3306	3306.edf	33
5	1055	0	0	0.9998305	0.00016952	3307	3307.edf	1
5	1062	0	0	0.99982834	0.000171637	3307	3307.edf	8
5	1071	0	0	0.8755164	0.124483556	3307	3307.edf	17
5	1078	0	0	0.99992216	7.78E-05	3307	3307.edf	24
5	1090	0	0	0.99971217	0.000287863	3308	3308.edf	2
5	1093	0	0	0.9991715	0.000828477	3308	3308.edf	5
5	1107	0	0	0.9704368	0.0295632	3308	3308.edf	19
5	1109	0	0	0.98240006	0.017599963	3308	3308.edf	21
5	1117	0	0	0.97622824	0.023771817	3308	3308.edf	29
5	1152	0	0	0.99585825	0.004141795	3309	3309.edf	30
5	1159	0	0	0.9999089	9.11E-05	4401	4401.edf	3
5	1164	0	0	0.9983463	0.001653641	4401	4401.edf	8
5	1165	0	0	0.9995871	0.000412899	4401	4401.edf	9
5	1174	0	0	0.99961984	0.00038017	4401	4401.edf	18
5	1180	0	0	0.99961156	0.000388462	4401	4401.edf	24
5	1202	0	0	0.99961275	0.000387265	4402	4402.edf	12
5	1206	0	0	0.99909914	0.000900936	4402	4402.edf	16
5	1214	0	0	0.99964356	0.000356476	4402	4402.edf	24
5	1222	0	0	0.9993462	0.000653851	4402	4402.edf	32
5	1240	0	0	0.99964213	0.000357893	4403	4403.edf	16
5	1251	0	0	0.9995639	0.000436067	4403	4403.edf	27
5	1257	0	0	0.9998691	0.000130917	4403	4403.edf	33
5	1272	0	0	0.99894696	0.001053076	4404	4404.edf	14
5	1273	0	0	0.99947363	0.0005264	4404	4404.edf	15
5	1277	0	0	0.99894446	0.001055604	4404	4404.edf	19
5	1319	0	0	0.99806875	0.001931251	4405	4405.edf	27
5	1333	0	0	0.99875677	0.001243186	4406	4406.edf	7
5	1346	0	0	0.993548	0.00645197	4406	4406.edf	20
5	1363	0	0	0.7518332	0.2481668	4407	4407.edf	3
5	1372	0	0	0.9768605	0.023139516	4407	4407.edf	12
5	1383	0	0	0.98315066	0.016849345	4407	4407.edf	23
5	1385	0	0	0.9456475	0.054352563	4407	4407.edf	25
5	1389	0	0	0.99841535	0.001584625	4407	4407.edf	29
5	1404	0	0	0.9986235	0.001376573	4408	4408.edf	10
5	1437	0	0	0.9986602	0.001339821	4409	4409.edf	9
5	1451	0	0	0.9939043	0.006095646	4409	4409.edf	23
5	1465	0	0	0.9979233	0.002076712	4410	4410.edf	3
5	1468	0	0	0.99830484	0.00169517	4410	4410.edf	6
5	1470	0	0	0.9995584	0.000441634	4410	4410.edf	8
5	1485	0	1	0.13689208	0.8631079	4410	4410.edf	23
5	1486	0	0	0.99896026	0.001039762	4410	4410.edf	24
5	1489	0	0	0.9926374	0.00736264	4410	4410.edf	27
5	1502	0	0	0.9998498	0.000150188	4411	4411.edf	6
5	1508	0	0	0.9967104	0.00328954	4411	4411.edf	12
5	1510	0	1	0.13689208	0.8631079	4411	4411.edf	14
5	1516	0	0	0.84423673	0.15576325	4411	4411.edf	20
5	1522	0	0	0.9999949	5.12E-06	4411	4411.edf	26
5	1530	0	0	0.9860064	0.013993596	4412	4412.edf	0
5	1531	0	0	0.9992269	0.000773044	4412	4412.edf	1
5	1533	0	0	0.9979096	0.002090358	4412	4412.edf	3
5	1564	0	0	0.9993025	0.000697509	4413	4413.edf	0
5	1569	0	0	0.9998809	0.000119067	4413	4413.edf	5
5	1580	0	0	0.5827013	0.41729864	4413	4413.edf	16
5	1594	0	0	0.9995945	0.000405449	4413	4413.edf	30
5	1601	0	1	0.13689208	0.8631079	4414	4414.edf	3
5	1609	0	0	0.9987709	0.001229053	4414	4414.edf	11
5	1615	0	0	0.9995945	0.000405449	4414	4414.edf	17
5	1624	0	0	0.9982692	0.001730786	4414	4414.edf	26
5	1631	0	0	0.98612773	0.013872223	4414	4414.edf	33
5	1662	0	0	0.9993718	0.00062817	4415	4415.edf	30
5	1669	0	0	0.99990606	9.40E-05	4416	4416.edf	3
5	1696	0	0	0.99969316	0.000306878	4416	4416.edf	30
5	1706	0	0	0.9976453	0.002354692	4417	4417.edf	6
5	1716	0	0	0.92615455	0.073845424	4417	4417.edf	16
5	1720	0	0	0.9998628	0.000137208	4417	4417.edf	20
6	15	1	1	0.000784455	0.9992155	1107	1107.edf	15
6	17	1	1	0.001498978	0.99850106	1107	1107.edf	17
6	36	1	1	0.000861804	0.9991381	1108	1108.edf	2
6	44	1	1	0.000910833	0.9990891	1108	1108.edf	10
6	54	1	1	0.003160802	0.99683917	1108	1108.edf	20
6	57	1	1	0.00656423	0.99343574	1108	1108.edf	23
6	66	1	1	0.003932113	0.9960679	1108	1108.edf	32
6	91	1	1	0.035397556	0.9646024	1109	1109.edf	23
6	117	1	1	0.001486999	0.99851304	2301	2301.edf	15
6	121	1	1	0.001687753	0.99831223	2301	2301.edf	19
6	128	1	1	0.009411586	0.9905884	2301	2301.edf	26
6	149	1	1	0.14570782	0.8542922	2302	2302.edf	13
6	150	1	1	0.25348043	0.74651957	2302	2302.edf	14
6	154	1	1	0.050525375	0.9494746	2302	2302.edf	18
6	166	1	1	0.22815676	0.7718432	2302	2302.edf	30
6	196	1	1	0.045689944	0.95431006	2303	2303.edf	26
6	201	1	1	0.106120445	0.89387953	2303	2303.edf	31
6	202	1	1	0.13601221	0.8639878	2303	2303.edf	32
6	204	1	1	0.27894497	0.72105503	2304	2304.edf	0
6	207	1	1	0.055059545	0.9449405	2304	2304.edf	3
6	210	1	1	0.026874654	0.97312534	2304	2304.edf	6
6	212	1	1	0.062268894	0.93773115	2304	2304.edf	8
6	224	1	1	0.16769844	0.8323016	2304	2304.edf	20
6	226	1	1	0.11750185	0.88249815	2304	2304.edf	22
6	230	1	1	0.034404434	0.9655956	2304	2304.edf	26
6	234	1	0	0.5693852	0.43061486	2304	2304.edf	30
6	241	1	1	0.03878624	0.9612138	2305	2305.edf	3
6	244	1	1	0.16993761	0.8300624	2305	2305.edf	6
6	248	1	0	0.58957	0.41042998	2305	2305.edf	10
6	259	1	1	0.21003139	0.7899686	2305	2305.edf	21
6	261	1	1	0.08061995	0.91938	2305	2305.edf	23
6	262	1	1	0.08334537	0.91665465	2305	2305.edf	24
6	267	1	1	0.1538553	0.8461447	2305	2305.edf	29
6	270	1	1	0.06362598	0.93637407	2305	2305.edf	32
6	277	1	1	0.28942	0.71058	2306	2306.edf	5
6	286	1	0	0.51877934	0.4812207	2306	2306.edf	14
6	288	1	1	0.12220864	0.87779135	2306	2306.edf	16
6	304	1	1	0.19990434	0.8000957	2306	2306.edf	32
6	317	1	1	0.011768389	0.9882316	2307	2307.edf	11
6	345	1	0	0.8975379	0.10246207	2308	2308.edf	5
6	349	1	1	0.3685171	0.6314829	2308	2308.edf	9
6	361	1	1	0.09572723	0.9042728	2308	2308.edf	21
6	402	1	1	0.002658742	0.9973412	2309	2309.edf	28
6	407	1	1	0.001126614	0.9988734	2309	2309.edf	33
6	408	1	1	0.000300234	0.99969983	2310	2310.edf	0
6	411	1	1	0.11021912	0.88978094	2310	2310.edf	3
6	420	1	0	0.5051926	0.4948074	2310	2310.edf	12
6	423	1	1	0.002983529	0.99701643	2310	2310.edf	15
6	427	1	1	0.000162532	0.9998374	2310	2310.edf	19
6	433	1	1	0.000965077	0.999035	2310	2310.edf	25
6	458	1	1	0.020910198	0.97908974	2311	2311.edf	16
6	486	1	1	0.000878784	0.99912125	2312	2312.edf	10
6	500	1	1	0.004182295	0.9958177	2312	2312.edf	24
6	517	1	1	0.001229221	0.9987708	2313	2313.edf	7
6	552	1	1	0.000572451	0.99942756	2314	2314.edf	8
6	560	1	1	0.009548399	0.9904516	2314	2314.edf	16
6	564	1	1	0.03357341	0.9664266	2314	2314.edf	20
6	566	1	1	0.0306261	0.9693739	2314	2314.edf	22
6	579	1	1	0.008770466	0.99122953	2315	2315.edf	1
6	586	1	1	0.006220573	0.99377936	2315	2315.edf	8
6	615	1	1	0.001362929	0.998637	2316	2316.edf	3
6	630	1	1	0.000823965	0.99917597	2316	2316.edf	18
6	637	1	1	0.000293106	0.9997069	2316	2316.edf	25
6	673	1	1	0.03212957	0.96787035	2317	2317.edf	27
6	677	1	1	0.00320558	0.9967944	2317	2317.edf	31
6	703	1	1	0.013123826	0.98687613	2318	2318.edf	23
6	705	1	1	0.011309537	0.9886905	2318	2318.edf	25
6	721	1	1	0.000127272	0.9998727	2319	2319.edf	7
6	734	1	1	0.003493616	0.9965064	2319	2319.edf	20
6	754	1	1	2.34E-05	0.99997663	2320	2320.edf	6
6	762	1	1	0.000223942	0.99977607	2320	2320.edf	14
6	769	1	1	9.88E-05	0.9999012	2320	2320.edf	21
6	772	1	1	0.00250914	0.9974909	2320	2320.edf	24
6	776	1	1	0.00092415	0.9990758	2320	2320.edf	28
6	781	1	1	0.000224575	0.99977547	2320	2320.edf	33
6	795	1	1	0.09287483	0.9071251	2321	2321.edf	13
6	796	1	1	0.15336958	0.8466304	2321	2321.edf	14
6	805	1	1	0.29069924	0.70930076	2321	2321.edf	23
6	817	1	1	0.2632865	0.7367135	2322	2322.edf	1
6	819	1	1	0.16886586	0.83113414	2322	2322.edf	3
6	836	1	1	0.085341915	0.91465807	2322	2322.edf	20
6	838	1	1	0.07326083	0.9267392	2322	2322.edf	22
6	847	1	1	0.0625772	0.93742275	2322	2322.edf	31
6	849	1	1	0.13347086	0.86652917	2322	2322.edf	33
6	851	1	1	0.06591774	0.93408227	3301	3301.edf	1
6	857	1	1	0.000936747	0.9990633	3301	3301.edf	7
6	864	1	1	0.000775584	0.9992244	3301	3301.edf	14
6	874	1	1	0.022049798	0.97795016	3301	3301.edf	24
6	877	1	1	0.028038016	0.971962	3301	3301.edf	27
6	894	0	0	0.96087676	0.039123245	3302	3302.edf	10
6	903	0	0	0.9968959	0.003104075	3302	3302.edf	19
6	918	0	0	0.99777466	0.002225328	3303	3303.edf	0
6	929	0	0	0.99266076	0.007339206	3303	3303.edf	11
6	930	0	0	0.96058583	0.03941412	3303	3303.edf	12
6	962	0	0	0.99672407	0.003275925	3304	3304.edf	10
6	968	0	0	0.9983683	0.001631675	3304	3304.edf	16
6	976	0	0	0.99818724	0.001812718	3304	3304.edf	24
6	980	0	0	0.9977549	0.002245174	3304	3304.edf	28
6	988	0	0	0.99559385	0.004406198	3305	3305.edf	2
6	997	0	0	0.9937577	0.006242319	3305	3305.edf	11
6	1000	0	0	0.99266076	0.007339206	3305	3305.edf	14
6	1004	0	0	0.9935142	0.006485798	3305	3305.edf	18
6	1014	0	0	0.9970843	0.002915722	3305	3305.edf	28
6	1015	0	0	0.99791807	0.002081956	3305	3305.edf	29
6	1018	0	0	0.9942515	0.005748493	3305	3305.edf	32
6	1027	0	0	0.94847006	0.051529936	3306	3306.edf	7
6	1031	0	0	0.9954033	0.004596695	3306	3306.edf	11
6	1033	0	0	0.99458534	0.005414742	3306	3306.edf	13
6	1061	0	0	0.99857163	0.001428391	3307	3307.edf	7
6	1072	0	0	0.9383095	0.06169054	3307	3307.edf	18
6	1074	0	0	0.9759208	0.024079178	3307	3307.edf	20
6	1083	0	0	0.9045432	0.09545679	3307	3307.edf	29
6	1087	0	0	0.7163017	0.28369832	3307	3307.edf	33
6	1094	0	0	0.9996177	0.000382317	3308	3308.edf	6
6	1096	0	0	0.9985409	0.00145913	3308	3308.edf	8
6	1098	0	0	0.991776	0.008224057	3308	3308.edf	10
6	1120	0	0	0.956726	0.043273956	3308	3308.edf	32
6	1131	0	0	0.9990528	0.000947206	3309	3309.edf	9
6	1133	0	0	0.99951994	0.000480056	3309	3309.edf	11
6	1136	0	0	0.96462923	0.035370722	3309	3309.edf	14
6	1150	0	0	0.9996489	0.000351083	3309	3309.edf	28
6	1166	0	0	0.99855024	0.001449777	4401	4401.edf	10
6	1167	0	0	0.9954425	0.004557533	4401	4401.edf	11
6	1168	0	0	0.9858679	0.014132084	4401	4401.edf	12
6	1189	0	0	0.99951255	0.000487429	4401	4401.edf	33
6	1193	0	0	0.9996271	0.000372914	4402	4402.edf	3
6	1201	0	0	0.9991628	0.000837186	4402	4402.edf	11
6	1209	0	0	0.99706167	0.002938272	4402	4402.edf	19
6	1220	0	0	0.9978036	0.002196332	4402	4402.edf	30
6	1231	0	0	0.99922514	0.00077483	4403	4403.edf	7
6	1235	0	0	0.99134374	0.008656204	4403	4403.edf	11
6	1238	0	0	0.999271	0.000728995	4403	4403.edf	14
6	1239	0	0	0.99900776	0.00099227	4403	4403.edf	15
6	1271	0	0	0.9945819	0.005418113	4404	4404.edf	13
6	1288	0	0	0.99967563	0.000324351	4404	4404.edf	30
6	1292	0	0	0.9983298	0.001670222	4405	4405.edf	0
6	1325	0	0	0.9913578	0.008642168	4405	4405.edf	33
6	1332	0	0	0.9991673	0.000832667	4406	4406.edf	6
6	1342	0	0	0.8255611	0.17443891	4406	4406.edf	16
6	1347	0	0	0.63180804	0.3681919	4406	4406.edf	21
6	1351	0	0	0.5226428	0.47735718	4406	4406.edf	25
6	1352	0	0	0.78062797	0.21937203	4406	4406.edf	26
6	1356	0	1	0.18491289	0.8150871	4406	4406.edf	30
6	1366	0	0	0.99951994	0.000480056	4407	4407.edf	6
6	1370	0	0	0.8851896	0.11481043	4407	4407.edf	10
6	1386	0	0	0.996027	0.00397297	4407	4407.edf	26
6	1398	0	1	0.05562658	0.94437337	4408	4408.edf	4
6	1414	0	0	0.9648241	0.03517592	4408	4408.edf	20
6	1415	0	0	0.9986721	0.001327884	4408	4408.edf	21
6	1439	0	0	0.9988863	0.001113775	4409	4409.edf	11
6	1445	0	0	0.9991479	0.000852149	4409	4409.edf	17
6	1454	0	1	0.44450575	0.55549425	4409	4409.edf	26
6	1455	0	0	0.99951994	0.000480056	4409	4409.edf	27
6	1467	0	0	0.99499655	0.005003491	4410	4410.edf	5
6	1473	0	0	0.996824	0.003175963	4410	4410.edf	11
6	1479	0	0	0.99883384	0.00116622	4410	4410.edf	17
6	1487	0	0	0.9980902	0.001909786	4410	4410.edf	25
6	1497	0	0	0.9995983	0.000401721	4411	4411.edf	1
6	1501	0	0	0.99907887	0.000921106	4411	4411.edf	5
6	1513	0	0	0.9996345	0.000365449	4411	4411.edf	17
6	1523	0	0	0.9986197	0.001380266	4411	4411.edf	27
6	1571	0	0	0.97987133	0.020128638	4413	4413.edf	7
6	1576	0	0	0.99951994	0.000480056	4413	4413.edf	12
6	1577	0	0	0.57713336	0.4228666	4413	4413.edf	13
6	1623	0	0	0.98850495	0.011495078	4414	4414.edf	25
6	1667	0	0	0.99964833	0.000351642	4416	4416.edf	1
6	1672	0	0	0.9984668	0.00153319	4416	4416.edf	6
6	1674	0	1	0.44450575	0.55549425	4416	4416.edf	8
6	1681	0	0	0.99951994	0.000480056	4416	4416.edf	15
6	1695	0	0	0.99793434	0.002065684	4416	4416.edf	29
6	1699	0	0	0.99986744	0.00013249	4416	4416.edf	33
6	1704	0	0	0.99916446	0.000835507	4417	4417.edf	4
6	1709	0	0	0.9992867	0.000713267	4417	4417.edf	9
7	4	1	1	0.002537729	0.9974623	1107	1107.edf	4
7	8	1	1	0.002652192	0.99734783	1107	1107.edf	8
7	9	1	1	0.001802607	0.9981974	1107	1107.edf	9
7	16	1	1	0.001802607	0.9981974	1107	1107.edf	16
7	24	1	1	0.13225496	0.8677451	1107	1107.edf	24
7	28	1	1	0.006696846	0.9933031	1107	1107.edf	28
7	29	1	1	0.003421723	0.9965783	1107	1107.edf	29
7	33	1	1	0.003285321	0.9967147	1107	1107.edf	33
7	38	1	1	0.000627459	0.99937254	1108	1108.edf	4
7	50	1	1	0.004084489	0.9959155	1108	1108.edf	16
7	74	1	1	0.000208323	0.9997917	1109	1109.edf	6
7	77	1	1	0.000485791	0.9995142	1109	1109.edf	9
7	83	1	1	0.000624857	0.99937516	1109	1109.edf	15
7	99	1	1	0.001163747	0.9988362	1109	1109.edf	31
7	104	1	1	0.003149716	0.9968503	2301	2301.edf	2
7	108	1	1	0.000274594	0.9997254	2301	2301.edf	6
7	123	1	1	0.000785429	0.99921453	2301	2301.edf	21
7	127	1	1	0.001153816	0.9988462	2301	2301.edf	25
7	133	1	1	0.000630553	0.99936944	2301	2301.edf	31
7	155	1	0	0.5693852	0.43061486	2302	2302.edf	19
7	162	1	1	0.054237925	0.9457621	2302	2302.edf	26
7	171	1	1	0.23942353	0.7605765	2303	2303.edf	1
7	189	1	1	0.15247169	0.8475283	2303	2303.edf	19
7	195	1	1	0.24825001	0.75175	2303	2303.edf	25
7	209	1	0	0.5693852	0.43061486	2304	2304.edf	5
7	232	1	1	0.12388661	0.8761134	2304	2304.edf	28
7	238	1	1	0.053495523	0.9465045	2305	2305.edf	0
7	253	1	1	0.104697384	0.89530265	2305	2305.edf	15
7	260	1	1	0.1685891	0.83141094	2305	2305.edf	22
7	295	1	1	0.05927425	0.9407258	2306	2306.edf	23
7	311	1	1	0.016316157	0.9836838	2307	2307.edf	5
7	325	1	1	0.02370347	0.9762965	2307	2307.edf	19
7	328	1	1	0.005137378	0.9948626	2307	2307.edf	22
7	350	1	1	0.026734618	0.97326535	2308	2308.edf	10
7	352	1	1	0.06918485	0.9308152	2308	2308.edf	12
7	356	1	1	0.04039676	0.95960325	2308	2308.edf	16
7	360	1	1	0.033444848	0.9665551	2308	2308.edf	20
7	366	1	1	0.001689572	0.99831045	2308	2308.edf	26
7	372	1	1	0.050763488	0.9492365	2308	2308.edf	32
7	382	1	1	0.006311033	0.99368894	2309	2309.edf	8
7	386	1	1	0.003748267	0.99625176	2309	2309.edf	12
7	388	1	1	0.0342028	0.9657972	2309	2309.edf	14
7	390	1	1	0.005949682	0.9940503	2309	2309.edf	16
7	392	1	1	0.005986899	0.99401313	2309	2309.edf	18
7	397	1	1	0.001542232	0.9984578	2309	2309.edf	23
7	403	1	1	0.004001846	0.99599814	2309	2309.edf	29
7	409	1	1	0.009536277	0.99046373	2310	2310.edf	1
7	417	1	1	0.002660805	0.9973392	2310	2310.edf	9
7	429	1	1	0.002575559	0.9974245	2310	2310.edf	21
7	437	1	1	0.008016591	0.99198335	2310	2310.edf	29
7	464	1	1	0.011974867	0.9880251	2311	2311.edf	22
7	470	1	1	0.06707535	0.9329246	2311	2311.edf	28
7	478	1	1	0.007949161	0.9920508	2312	2312.edf	2
7	501	1	1	0.005450859	0.9945491	2312	2312.edf	25
7	535	1	1	0.002816781	0.99718314	2313	2313.edf	25
7	540	1	1	0.00023059	0.9997694	2313	2313.edf	30
7	544	1	1	0.002361916	0.9976381	2314	2314.edf	0
7	551	1	1	0.001084023	0.99891603	2314	2314.edf	7
7	565	1	1	0.021905188	0.9780949	2314	2314.edf	21
7	568	1	1	0.013256312	0.9867437	2314	2314.edf	24
7	589	1	1	0.004183118	0.9958169	2315	2315.edf	11
7	599	1	1	0.004766732	0.99523324	2315	2315.edf	21
7	603	1	1	0.001829184	0.99817085	2315	2315.edf	25
7	619	1	1	0.001227334	0.9987727	2316	2316.edf	7
7	623	1	1	0.01245624	0.9875438	2316	2316.edf	11
7	629	1	1	0.000786466	0.99921346	2316	2316.edf	17
7	642	1	1	0.030795433	0.96920455	2316	2316.edf	30
7	646	1	1	0.012798952	0.9872011	2317	2317.edf	0
7	681	1	1	0.011501924	0.98849803	2318	2318.edf	1
7	710	1	1	0.002643108	0.9973569	2318	2318.edf	30
7	714	1	1	0.010605224	0.9893947	2319	2319.edf	0
7	716	1	1	0.014367372	0.98563266	2319	2319.edf	2
7	723	1	1	0.006506997	0.993493	2319	2319.edf	9
7	730	1	1	0.004116256	0.99588376	2319	2319.edf	16
7	732	1	1	0.008791371	0.9912087	2319	2319.edf	18
7	735	1	1	0.006241141	0.9937589	2319	2319.edf	21
7	745	1	1	0.009795275	0.9902047	2319	2319.edf	31
7	747	1	1	0.019004572	0.9809955	2319	2319.edf	33
7	752	1	1	0.003077701	0.9969223	2320	2320.edf	4
7	768	1	1	0.001965793	0.9980342	2320	2320.edf	20
7	801	1	1	0.011538892	0.98846114	2321	2321.edf	19
7	808	1	1	0.061932474	0.93806756	2321	2321.edf	26
7	812	1	1	0.051282845	0.9487171	2321	2321.edf	30
7	823	1	1	0.034322497	0.96567756	2322	2322.edf	7
7	829	1	1	0.06503988	0.9349601	2322	2322.edf	13
7	841	1	1	0.076212235	0.9237878	2322	2322.edf	25
7	842	1	0	0.85438246	0.14561754	2322	2322.edf	26
7	852	1	1	0.07704448	0.9229555	3301	3301.edf	2
7	879	1	1	0.04968783	0.9503122	3301	3301.edf	29
7	897	0	0	0.9201018	0.079898134	3302	3302.edf	13
7	904	0	0	0.98153794	0.01846209	3302	3302.edf	20
7	912	0	1	0.05562658	0.94437337	3302	3302.edf	28
7	920	0	0	0.989393	0.010607016	3303	3303.edf	2
7	935	0	0	0.9916892	0.008310773	3303	3303.edf	17
7	937	0	0	0.99096864	0.00903136	3303	3303.edf	19
7	945	0	0	0.98308384	0.01691619	3303	3303.edf	27
7	946	0	0	0.9896885	0.010311469	3303	3303.edf	28
7	950	0	0	0.9860779	0.013922102	3303	3303.edf	32
7	961	0	0	0.982144	0.017855952	3304	3304.edf	9
7	964	0	0	0.9868891	0.013110821	3304	3304.edf	12
7	971	0	0	0.98497635	0.015023665	3304	3304.edf	19
7	973	0	0	0.98801315	0.011986834	3304	3304.edf	21
7	982	0	0	0.9897426	0.010257443	3304	3304.edf	30
7	989	0	0	0.9870935	0.012906524	3305	3305.edf	3
7	990	0	0	0.9870843	0.012915695	3305	3305.edf	4
7	996	0	0	0.9977958	0.002204217	3305	3305.edf	10
7	1017	0	0	0.9981811	0.001818974	3305	3305.edf	31
7	1054	0	0	0.9916694	0.008330545	3307	3307.edf	0
7	1057	0	0	0.9987728	0.001227194	3307	3307.edf	3
7	1067	0	0	0.99724907	0.002750938	3307	3307.edf	13
7	1077	0	0	0.98500776	0.014992233	3307	3307.edf	23
7	1085	0	0	0.98120385	0.018796152	3307	3307.edf	31
7	1097	0	0	0.93280953	0.0671905	3308	3308.edf	9
7	1100	0	0	0.98750603	0.012493911	3308	3308.edf	12
7	1110	0	0	0.99791485	0.002085197	3308	3308.edf	22
7	1124	0	0	0.79616386	0.2038361	3309	3309.edf	2
7	1130	0	0	0.8293298	0.17067015	3309	3309.edf	8
7	1135	0	0	0.8982936	0.101706356	3309	3309.edf	13
7	1137	0	0	0.93213713	0.06786286	3309	3309.edf	15
7	1141	0	0	0.9963632	0.003636767	3309	3309.edf	19
7	1157	0	0	0.99932325	0.000676762	4401	4401.edf	1
7	1171	0	0	0.99955815	0.000441796	4401	4401.edf	15
7	1181	0	0	0.9991066	0.000893434	4401	4401.edf	25
7	1183	0	0	0.99961483	0.000385092	4401	4401.edf	27
7	1191	0	0	0.9979126	0.002087408	4402	4402.edf	1
7	1194	0	0	0.99904543	0.000954598	4402	4402.edf	4
7	1213	0	0	0.9990711	0.000928791	4402	4402.edf	23
7	1216	0	0	0.99746454	0.0025354	4402	4402.edf	26
7	1224	0	0	0.9996101	0.000389902	4403	4403.edf	0
7	1228	0	0	0.9997358	0.00026427	4403	4403.edf	4
7	1241	0	0	0.9992968	0.000703169	4403	4403.edf	17
7	1250	0	0	0.9983638	0.001636238	4403	4403.edf	26
7	1252	0	0	0.999673	0.000326952	4403	4403.edf	28
7	1265	0	0	0.9993687	0.000631295	4404	4404.edf	7
7	1266	0	0	0.9991866	0.000813447	4404	4404.edf	8
7	1282	0	0	0.9993493	0.000650662	4404	4404.edf	24
7	1298	0	0	0.998487	0.001512941	4405	4405.edf	6
7	1306	0	0	0.977009	0.02299101	4405	4405.edf	14
7	1330	0	0	0.9978162	0.002183825	4406	4406.edf	4
7	1335	0	0	0.9986181	0.001381838	4406	4406.edf	9
7	1390	0	0	0.8756586	0.12434136	4407	4407.edf	30
7	1401	0	0	0.8753278	0.12467218	4408	4408.edf	7
7	1403	0	0	0.99500126	0.00499874	4408	4408.edf	9
7	1410	0	0	0.9748395	0.025160491	4408	4408.edf	16
7	1435	0	0	0.99941385	0.000586123	4409	4409.edf	7
7	1457	0	0	0.9981962	0.001803807	4409	4409.edf	29
7	1464	0	0	0.98822904	0.011770975	4410	4410.edf	2
7	1484	0	0	0.99692386	0.003076151	4410	4410.edf	22
7	1492	0	0	0.9881656	0.011834352	4410	4410.edf	30
7	1503	0	0	0.99236333	0.007636693	4411	4411.edf	7
7	1558	0	0	0.99570304	0.00429698	4412	4412.edf	28
7	1559	0	0	0.9986504	0.001349688	4412	4412.edf	29
7	1581	0	0	0.99570304	0.00429698	4413	4413.edf	17
7	1592	0	0	0.99570304	0.00429698	4413	4413.edf	28
7	1597	0	1	0.24830724	0.7516927	4413	4413.edf	33
7	1616	0	0	0.99959403	0.000405939	4414	4414.edf	18
7	1619	0	0	0.9973711	0.002628915	4414	4414.edf	21
7	1620	0	0	0.9972615	0.002738426	4414	4414.edf	22
7	1621	0	0	0.99895835	0.001041646	4414	4414.edf	23
7	1628	0	0	0.99570304	0.00429698	4414	4414.edf	30
7	1648	0	0	0.99570304	0.00429698	4415	4415.edf	16
7	1650	0	0	0.9987066	0.001293397	4415	4415.edf	18
7	1655	0	0	0.9985832	0.001416776	4415	4415.edf	23
7	1658	0	0	0.997398	0.002601957	4415	4415.edf	26
7	1673	0	0	0.95247215	0.04752785	4416	4416.edf	7
7	1685	0	0	0.98602784	0.013972124	4416	4416.edf	19
7	1688	0	0	0.99872845	0.001271584	4416	4416.edf	22
7	1697	0	0	0.99874806	0.001251965	4416	4416.edf	31
7	1700	0	0	0.9989874	0.001012609	4417	4417.edf	0
7	1714	0	0	0.75386924	0.2461308	4417	4417.edf	14
7	1717	0	0	0.98777395	0.012226024	4417	4417.edf	17
7	1718	0	0	0.9837985	0.016201435	4417	4417.edf	18
7	1733	0	0	0.96783954	0.03216043	4417	4417.edf	31
8	12	1	1	0.000827921	0.9991721	1107	1107.edf	12
8	87	1	1	0.001179779	0.99882025	1109	1109.edf	19
8	101	1	1	0.000632571	0.9993674	1109	1109.edf	33
8	102	1	1	0.001001913	0.9989981	2301	2301.edf	0
8	105	1	1	0.000336014	0.99966395	2301	2301.edf	3
8	109	1	1	0.001632009	0.99836797	2301	2301.edf	7
8	129	1	1	0.000631285	0.9993687	2301	2301.edf	27
8	132	1	1	3.20E-05	0.99996793	2301	2301.edf	30
8	139	1	1	0.000781473	0.99921846	2302	2302.edf	3
8	141	1	1	0.49293843	0.50706154	2302	2302.edf	5
8	148	1	1	0.087752745	0.91224724	2302	2302.edf	12
8	158	1	1	0.1373744	0.8626256	2302	2302.edf	22
8	178	1	1	0.07542695	0.92457306	2303	2303.edf	8
8	182	1	1	0.24325699	0.756743	2303	2303.edf	12
8	193	1	1	0.30321047	0.6967895	2303	2303.edf	23
8	205	1	0	0.8176312	0.18236886	2304	2304.edf	1
8	217	1	1	0.1567728	0.8432272	2304	2304.edf	13
8	222	1	1	0.053890213	0.94610983	2304	2304.edf	18
8	239	1	1	0.09983583	0.9001641	2305	2305.edf	1
8	245	1	0	0.8176312	0.18236886	2305	2305.edf	7
8	246	1	1	0.42904308	0.5709569	2305	2305.edf	8
8	263	1	1	0.13493533	0.8650646	2305	2305.edf	25
8	264	1	0	0.8176312	0.18236886	2305	2305.edf	26
8	282	1	0	0.85438246	0.14561754	2306	2306.edf	10
8	289	1	1	0.373017	0.6269829	2306	2306.edf	17
8	298	1	1	0.082401894	0.9175981	2306	2306.edf	26
8	300	1	1	0.05919976	0.94080025	2306	2306.edf	28
8	332	1	1	0.00629631	0.99370366	2307	2307.edf	26
8	343	1	1	0.001699698	0.9983004	2308	2308.edf	3
8	346	1	1	0.024534188	0.97546583	2308	2308.edf	6
8	348	1	1	0.015064595	0.9849354	2308	2308.edf	8
8	373	1	1	0.02142428	0.97857565	2308	2308.edf	33
8	391	1	1	0.06933338	0.93066657	2309	2309.edf	17
8	400	1	1	0.000485243	0.9995148	2309	2309.edf	26
8	443	1	1	0.002425984	0.99757403	2311	2311.edf	1
8	461	1	1	0.008808569	0.99119145	2311	2311.edf	19
8	465	1	1	0.008320141	0.99167985	2311	2311.edf	23
8	472	1	1	0.036268443	0.9637316	2311	2311.edf	30
8	475	1	1	0.025777977	0.97422206	2311	2311.edf	33
8	495	1	1	0.003669586	0.99633044	2312	2312.edf	19
8	503	1	1	0.0041933	0.9958067	2312	2312.edf	27
8	523	1	1	0.024106154	0.97589386	2313	2313.edf	13
8	525	1	1	0.010620547	0.98937947	2313	2313.edf	15
8	531	1	1	0.0752085	0.9247915	2313	2313.edf	21
8	547	1	1	0.017996715	0.9820033	2314	2314.edf	3
8	548	1	1	0.006791784	0.9932082	2314	2314.edf	4
8	557	1	1	0.007045544	0.99295443	2314	2314.edf	13
8	571	1	1	0.014972311	0.9850277	2314	2314.edf	27
8	582	1	1	0.002172118	0.9978278	2315	2315.edf	4
8	592	1	1	0.059568398	0.94043165	2315	2315.edf	14
8	594	1	1	0.00647555	0.99352443	2315	2315.edf	16
8	595	1	1	0.002422066	0.99757797	2315	2315.edf	17
8	596	1	1	0.007285052	0.99271494	2315	2315.edf	18
8	611	1	1	0.001171662	0.99882835	2315	2315.edf	33
8	618	1	1	0.012667825	0.98733217	2316	2316.edf	6
8	620	1	1	0.000308072	0.99969196	2316	2316.edf	8
8	621	1	1	0.002845248	0.9971547	2316	2316.edf	9
8	627	1	1	0.006198213	0.9938018	2316	2316.edf	15
8	633	1	1	0.003755583	0.99624443	2316	2316.edf	21
8	635	1	1	0.003605379	0.9963946	2316	2316.edf	23
8	658	1	1	0.005754815	0.99424523	2317	2317.edf	12
8	661	1	1	0.001903401	0.99809664	2317	2317.edf	15
8	664	1	1	0.010648145	0.9893519	2317	2317.edf	18
8	666	1	1	0.005366935	0.9946331	2317	2317.edf	20
8	668	1	1	0.014435461	0.98556453	2317	2317.edf	22
8	670	1	1	0.011610761	0.98838925	2317	2317.edf	24
8	682	1	1	0.010015467	0.9899845	2318	2318.edf	2
8	688	1	1	0.000355835	0.99964416	2318	2318.edf	8
8	690	1	1	0.002737955	0.997262	2318	2318.edf	10
8	695	1	1	0.00691986	0.9930802	2318	2318.edf	15
8	696	1	1	0.03710383	0.96289617	2318	2318.edf	16
8	706	1	1	0.025542596	0.97445744	2318	2318.edf	26
8	712	1	1	0.006105413	0.9938945	2318	2318.edf	32
8	719	1	1	0.008228421	0.9917715	2319	2319.edf	5
8	725	1	1	0.009735167	0.9902649	2319	2319.edf	11
8	733	1	1	0.002056125	0.9979438	2319	2319.edf	19
8	743	1	1	0.031401843	0.9685981	2319	2319.edf	29
8	749	1	1	0.000365889	0.99963415	2320	2320.edf	1
8	766	1	1	0.000320014	0.99968004	2320	2320.edf	18
8	773	1	1	0.003653084	0.9963469	2320	2320.edf	25
8	792	1	1	0.07054396	0.929456	2321	2321.edf	10
8	804	1	1	0.35364413	0.64635587	2321	2321.edf	22
8	834	1	1	0.13657986	0.8634202	2322	2322.edf	18
8	843	1	1	0.031238033	0.968762	2322	2322.edf	27
8	846	1	1	0.13124181	0.86875814	2322	2322.edf	30
8	848	1	1	0.056260165	0.94373983	2322	2322.edf	32
8	868	1	1	0.001058668	0.99894136	3301	3301.edf	18
8	870	1	1	0.001407846	0.9985921	3301	3301.edf	20
8	881	1	1	0.0522811	0.9477189	3301	3301.edf	31
8	888	0	0	0.98018986	0.019810148	3302	3302.edf	4
8	890	0	0	0.9969875	0.003012461	3302	3302.edf	6
8	901	0	0	0.9945867	0.005413242	3302	3302.edf	17
8	919	0	0	0.99415755	0.0058424	3303	3303.edf	1
8	938	0	0	0.9967533	0.003246644	3303	3303.edf	20
8	957	0	0	0.9950729	0.004927129	3304	3304.edf	5
8	974	0	0	0.99622065	0.003779356	3304	3304.edf	22
8	984	0	0	0.9965947	0.003405272	3304	3304.edf	32
8	993	0	0	0.99448615	0.005513856	3305	3305.edf	7
8	999	0	0	0.9979912	0.002008782	3305	3305.edf	13
8	1008	0	0	0.99180543	0.008194526	3305	3305.edf	22
8	1010	0	0	0.9981287	0.001871319	3305	3305.edf	24
8	1030	0	0	0.998248	0.001752032	3306	3306.edf	10
8	1032	0	0	0.9950001	0.004999862	3306	3306.edf	12
8	1044	0	0	0.99771845	0.002281565	3306	3306.edf	24
8	1048	0	0	0.9958081	0.004191835	3306	3306.edf	28
8	1059	0	0	0.99947935	0.00052066	3307	3307.edf	5
8	1086	0	0	0.9407278	0.05927219	3307	3307.edf	32
8	1123	0	0	0.8417486	0.15825142	3309	3309.edf	1
8	1142	0	0	0.99884844	0.001151584	3309	3309.edf	20
8	1161	0	0	0.99909806	0.000901935	4401	4401.edf	5
8	1162	0	0	0.9969848	0.003015225	4401	4401.edf	6
8	1203	0	0	0.99931645	0.000683599	4402	4402.edf	13
8	1208	0	0	0.9976972	0.002302793	4402	4402.edf	18
8	1218	0	0	0.99951816	0.000481835	4402	4402.edf	28
8	1219	0	0	0.9966318	0.003368197	4402	4402.edf	29
8	1229	0	0	0.9984718	0.001528137	4403	4403.edf	5
8	1243	0	0	0.9950734	0.004926628	4403	4403.edf	19
8	1261	0	0	0.99904054	0.000959476	4404	4404.edf	3
8	1276	0	0	0.9838396	0.016160414	4404	4404.edf	18
8	1280	0	0	0.9993807	0.000619301	4404	4404.edf	22
8	1285	0	0	0.99933237	0.000667631	4404	4404.edf	27
8	1287	0	0	0.99831045	0.001689611	4404	4404.edf	29
8	1300	0	0	0.9984825	0.00151744	4405	4405.edf	8
8	1301	0	0	0.99841475	0.001585246	4405	4405.edf	9
8	1311	0	0	0.9985709	0.001429059	4405	4405.edf	19
8	1313	0	0	0.99279505	0.007204909	4405	4405.edf	21
8	1322	0	0	0.9974273	0.002572714	4405	4405.edf	30
8	1328	0	0	0.99859565	0.001404396	4406	4406.edf	2
8	1334	0	0	0.99966764	0.000332384	4406	4406.edf	8
8	1337	0	0	0.99890304	0.001096949	4406	4406.edf	11
8	1344	0	0	0.6473262	0.3526738	4406	4406.edf	18
8	1350	0	1	0.30429792	0.695702	4406	4406.edf	24
8	1355	0	0	0.52722967	0.47277033	4406	4406.edf	29
8	1378	0	1	0.29910183	0.7008982	4407	4407.edf	18
8	1380	0	0	0.9382689	0.061731063	4407	4407.edf	20
8	1396	0	0	0.7236471	0.27635288	4408	4408.edf	2
8	1400	0	0	0.6473262	0.3526738	4408	4408.edf	6
8	1421	0	1	0.065434285	0.9345658	4408	4408.edf	27
8	1423	0	0	0.6473262	0.3526738	4408	4408.edf	29
8	1429	0	0	0.9969259	0.003074133	4409	4409.edf	1
8	1448	0	0	0.99947864	0.000521365	4409	4409.edf	20
8	1462	0	0	0.86408937	0.13591063	4410	4410.edf	0
8	1482	0	0	0.996333	0.003666981	4410	4410.edf	20
8	1488	0	0	0.99010056	0.009899419	4410	4410.edf	26
8	1491	0	0	0.99734014	0.00265991	4410	4410.edf	29
8	1517	0	0	0.9987231	0.001276884	4411	4411.edf	21
8	1521	0	0	0.9995963	0.000403686	4411	4411.edf	25
8	1524	0	0	0.9996977	0.000302318	4411	4411.edf	28
8	1537	0	0	0.9988506	0.001149393	4412	4412.edf	7
8	1542	0	0	0.99952936	0.000470642	4412	4412.edf	12
8	1544	0	0	0.9994023	0.000597765	4412	4412.edf	14
8	1550	0	0	0.99027866	0.009721376	4412	4412.edf	20
8	1557	0	0	0.99541134	0.004588706	4412	4412.edf	27
8	1560	0	0	0.9016584	0.098341584	4412	4412.edf	30
8	1573	0	0	0.6473262	0.3526738	4413	4413.edf	9
8	1590	0	1	0.065434285	0.9345658	4413	4413.edf	26
8	1595	0	1	0.24946094	0.750539	4413	4413.edf	31
8	1598	0	1	0.2237593	0.7762407	4414	4414.edf	0
8	1604	0	0	0.9939541	0.006045926	4414	4414.edf	6
8	1637	0	0	0.9990728	0.00092713	4415	4415.edf	5
8	1638	0	0	0.99928004	0.000720018	4415	4415.edf	6
8	1642	0	0	0.9999105	8.95E-05	4415	4415.edf	10
8	1646	0	0	0.9993382	0.000661731	4415	4415.edf	14
8	1652	0	0	0.9995383	0.000461749	4415	4415.edf	20
8	1664	0	0	0.9993832	0.000616709	4415	4415.edf	32
8	1675	0	0	0.99425876	0.005741189	4416	4416.edf	9
8	1677	0	0	0.9987833	0.001216682	4416	4416.edf	11
8	1692	0	0	0.98411566	0.015884344	4416	4416.edf	26
8	1693	0	0	0.99485636	0.005143677	4416	4416.edf	27
8	1698	0	0	0.99111384	0.008886164	4416	4416.edf	32
8	1703	0	0	0.9956279	0.004372073	4417	4417.edf	3
8	1715	0	0	0.910054	0.08994593	4417	4417.edf	15
8	1722	0	0	0.99789125	0.002108741	4417	4417.edf	22
9	10	1	1	0.000205968	0.99979407	1107	1107.edf	10
9	14	1	1	0.000195303	0.9998047	1107	1107.edf	14
9	19	1	1	0.000773356	0.9992267	1107	1107.edf	19
9	37	1	1	0.000364316	0.9996357	1108	1108.edf	3
9	41	1	1	0.000130359	0.9998696	1108	1108.edf	7
9	42	1	1	6.60E-05	0.9999341	1108	1108.edf	8
9	48	1	1	0.000730883	0.99926907	1108	1108.edf	14
9	64	1	1	0.000685242	0.9993148	1108	1108.edf	30
9	79	1	1	0.000364194	0.9996358	1109	1109.edf	11
9	85	1	1	2.30E-05	0.999977	1109	1109.edf	17
9	88	1	1	5.62E-05	0.99994385	1109	1109.edf	20
9	90	1	1	0.001881284	0.9981187	1109	1109.edf	22
9	93	1	1	0.000248345	0.9997516	1109	1109.edf	25
9	100	1	1	0.000494389	0.99950564	1109	1109.edf	32
9	103	1	1	3.17E-06	0.9999968	2301	2301.edf	1
9	122	1	1	1.43E-05	0.9999857	2301	2301.edf	20
9	157	1	1	0.057874467	0.9421255	2302	2302.edf	21
9	181	1	1	0.14265788	0.8573422	2303	2303.edf	11
9	197	1	1	0.03419513	0.9658048	2303	2303.edf	27
9	198	1	1	0.13571547	0.8642845	2303	2303.edf	28
9	203	1	1	0.0960654	0.9039346	2303	2303.edf	33
9	213	1	1	0.09334329	0.9066567	2304	2304.edf	9
9	225	1	1	0.12716004	0.8728399	2304	2304.edf	21
9	242	1	1	0.19996235	0.8000376	2305	2305.edf	4
9	255	1	1	0.078651026	0.921349	2305	2305.edf	17
9	265	1	1	0.09078861	0.9092114	2305	2305.edf	27
9	273	1	0	0.7099091	0.29009095	2306	2306.edf	1
9	278	1	1	0.16807078	0.83192915	2306	2306.edf	6
9	323	1	1	0.007042793	0.99295723	2307	2307.edf	17
9	339	1	1	0.001053277	0.9989467	2307	2307.edf	33
9	357	1	0	0.7099091	0.29009095	2308	2308.edf	17
9	381	1	1	0.000795875	0.9992041	2309	2309.edf	7
9	383	1	1	0.001663924	0.99833614	2309	2309.edf	9
9	418	1	1	0.000773821	0.9992262	2310	2310.edf	10
9	422	1	1	0.008655745	0.9913442	2310	2310.edf	14
9	432	1	0	0.7099091	0.29009095	2310	2310.edf	24
9	436	1	1	0.04248602	0.95751405	2310	2310.edf	28
9	440	1	1	0.003613631	0.9963864	2310	2310.edf	32
9	444	1	1	0.003150288	0.9968497	2311	2311.edf	2
9	447	1	1	0.000654037	0.99934596	2311	2311.edf	5
9	456	1	1	0.018872026	0.981128	2311	2311.edf	14
9	473	1	1	0.007281504	0.99271846	2311	2311.edf	31
9	487	1	1	0.008719093	0.991281	2312	2312.edf	11
9	491	1	1	0.002753746	0.99724627	2312	2312.edf	15
9	502	1	1	0.009677905	0.99032205	2312	2312.edf	26
9	512	1	1	0.009081445	0.9909185	2313	2313.edf	2
9	522	1	1	0.00660941	0.99339056	2313	2313.edf	12
9	529	1	1	2.05E-05	0.9999795	2313	2313.edf	19
9	532	1	1	0.007827797	0.99217224	2313	2313.edf	22
9	549	1	1	0.00101526	0.99898475	2314	2314.edf	5
9	581	1	1	0.006830984	0.99316895	2315	2315.edf	3
9	584	1	1	0.009320314	0.9906797	2315	2315.edf	6
9	585	1	1	0.000630854	0.9993692	2315	2315.edf	7
9	588	1	1	0.003094801	0.99690515	2315	2315.edf	10
9	610	1	1	0.003930067	0.9960699	2315	2315.edf	32
9	613	1	1	0.008922637	0.9910774	2316	2316.edf	1
9	628	1	1	0.004174054	0.995826	2316	2316.edf	16
9	641	1	1	0.026782265	0.97321767	2316	2316.edf	29
9	656	1	1	0.003886377	0.99611366	2317	2317.edf	10
9	669	1	1	0.012763117	0.98723686	2317	2317.edf	23
9	675	1	1	0.02042446	0.9795756	2317	2317.edf	29
9	680	1	1	0.012036535	0.98796344	2318	2318.edf	0
9	685	1	1	0.000277715	0.9997223	2318	2318.edf	5
9	692	1	1	0.004858388	0.9951416	2318	2318.edf	12
9	702	1	1	0.00210243	0.9978975	2318	2318.edf	22
9	711	1	1	0.010513697	0.98948634	2318	2318.edf	31
9	713	1	1	0.01589179	0.9841082	2318	2318.edf	33
9	726	1	1	0.003603064	0.99639696	2319	2319.edf	12
9	727	1	1	0.002354035	0.9976459	2319	2319.edf	13
9	736	1	1	0.022988185	0.97701186	2319	2319.edf	22
9	740	1	1	0.00845373	0.9915462	2319	2319.edf	26
9	744	1	1	0.009599827	0.99040014	2319	2319.edf	30
9	746	1	1	0.007592639	0.9924074	2319	2319.edf	32
9	748	1	1	0.005331434	0.99466854	2320	2320.edf	0
9	751	1	1	0.004485971	0.995514	2320	2320.edf	3
9	760	1	1	0.000151875	0.9998481	2320	2320.edf	12
9	784	1	1	0.007953844	0.9920461	2321	2321.edf	2
9	788	1	1	1.45E-08	1	2321	2321.edf	6
9	789	1	1	6.04E-08	0.9999999	2321	2321.edf	7
9	790	1	1	1.55E-05	0.9999845	2321	2321.edf	8
9	794	1	1	0.021553442	0.9784466	2321	2321.edf	12
9	802	1	1	0.016559504	0.9834405	2321	2321.edf	20
9	806	1	1	0.051386025	0.948614	2321	2321.edf	24
9	816	1	1	0.007786512	0.9922134	2322	2322.edf	0
9	825	1	1	0.009711627	0.9902884	2322	2322.edf	9
9	845	1	1	0.023267908	0.9767321	2322	2322.edf	29
9	853	1	1	0.009661224	0.99033874	3301	3301.edf	3
9	866	1	1	0.001014711	0.99898523	3301	3301.edf	16
9	899	0	0	0.8848014	0.115198635	3302	3302.edf	15
9	900	0	0	0.8834731	0.116526924	3302	3302.edf	16
9	915	0	0	0.90894735	0.09105268	3302	3302.edf	31
9	921	0	0	0.90894735	0.09105268	3303	3303.edf	3
9	922	0	0	0.90894735	0.09105268	3303	3303.edf	4
9	928	0	0	0.90894735	0.09105268	3303	3303.edf	10
9	954	0	0	0.9968912	0.003108862	3304	3304.edf	2
9	956	0	1	0.03143203	0.9685679	3304	3304.edf	4
9	975	0	0	0.9968575	0.003142437	3304	3304.edf	23
9	977	0	0	0.9981341	0.001865983	3304	3304.edf	25
9	986	0	0	0.98921764	0.010782339	3305	3305.edf	0
9	987	0	0	0.9954045	0.004595512	3305	3305.edf	1
9	1012	0	0	0.99120283	0.00879714	3305	3305.edf	26
9	1013	0	0	0.99961734	0.000382684	3305	3305.edf	27
9	1036	0	0	0.99822336	0.001776605	3306	3306.edf	16
9	1040	0	0	0.995424	0.004576014	3306	3306.edf	20
9	1052	0	0	0.9988919	0.001108109	3306	3306.edf	32
9	1091	0	0	0.82244676	0.17755322	3308	3308.edf	3
9	1115	0	0	0.99957186	0.000428194	3308	3308.edf	27
9	1116	0	0	0.9992933	0.000706681	3308	3308.edf	28
9	1121	0	0	0.9961009	0.003899039	3308	3308.edf	33
9	1139	0	0	0.99449074	0.005509222	3309	3309.edf	17
9	1145	0	0	0.915928	0.08407198	3309	3309.edf	23
9	1149	0	0	0.93119854	0.06880146	3309	3309.edf	27
9	1175	0	0	0.977468	0.022532001	4401	4401.edf	19
9	1178	0	0	0.94165623	0.058343753	4401	4401.edf	22
9	1195	0	0	0.903254	0.09674609	4402	4402.edf	5
9	1196	0	0	0.9962115	0.00378844	4402	4402.edf	6
9	1197	0	0	0.9934475	0.006552518	4402	4402.edf	7
9	1207	0	0	0.99114543	0.008854567	4402	4402.edf	17
9	1221	0	0	0.95183647	0.048163522	4402	4402.edf	31
9	1232	0	0	0.9908791	0.009120891	4403	4403.edf	8
9	1237	0	0	0.99915504	0.00084491	4403	4403.edf	13
9	1245	0	0	0.9991837	0.000816306	4403	4403.edf	21
9	1259	0	0	0.99743325	0.00256677	4404	4404.edf	1
9	1263	0	0	0.99927217	0.000727881	4404	4404.edf	5
9	1264	0	0	0.97874534	0.021254651	4404	4404.edf	6
9	1267	0	0	0.97091067	0.02908928	4404	4404.edf	9
9	1279	0	0	0.9842313	0.015768679	4404	4404.edf	21
9	1296	0	0	0.98873305	0.011266999	4405	4405.edf	4
9	1318	0	0	0.9999211	7.89E-05	4405	4405.edf	26
9	1323	0	0	0.99326307	0.006736983	4405	4405.edf	31
9	1326	0	0	0.9912538	0.008746211	4406	4406.edf	0
9	1345	0	1	0.36583126	0.63416874	4406	4406.edf	19
9	1376	0	0	0.5655816	0.43441844	4407	4407.edf	16
9	1392	0	0	0.82239676	0.17760321	4407	4407.edf	32
9	1413	0	0	0.9995283	0.000471721	4408	4408.edf	19
9	1418	0	0	0.9972209	0.002779167	4408	4408.edf	24
9	1422	0	0	0.99706465	0.002935363	4408	4408.edf	28
9	1424	0	0	0.9978496	0.002150402	4408	4408.edf	30
9	1431	0	0	0.9996233	0.000376712	4409	4409.edf	3
9	1432	0	0	0.9992724	0.00072763	4409	4409.edf	4
9	1459	0	0	0.9985455	0.001454473	4409	4409.edf	31
9	1466	0	0	0.99860436	0.001395647	4410	4410.edf	4
9	1494	0	0	0.99924636	0.000753648	4410	4410.edf	32
9	1499	0	0	0.9951226	0.004877362	4411	4411.edf	3
9	1506	0	0	0.9829869	0.017013023	4411	4411.edf	10
9	1507	0	0	0.9919254	0.008074639	4411	4411.edf	11
9	1509	0	0	0.9998845	0.000115541	4411	4411.edf	13
9	1512	0	0	0.9999937	6.36E-06	4411	4411.edf	16
9	1525	0	0	0.9982772	0.001722829	4411	4411.edf	29
9	1527	0	0	0.99945444	0.000545537	4411	4411.edf	31
9	1534	0	0	0.9999498	5.02E-05	4412	4412.edf	4
9	1536	0	0	0.99963963	0.000360381	4412	4412.edf	6
9	1543	0	0	0.99994147	5.85E-05	4412	4412.edf	13
9	1549	0	0	0.9968843	0.003115743	4412	4412.edf	19
9	1551	0	0	0.9992329	0.000767121	4412	4412.edf	21
9	1552	0	0	0.84431165	0.15568836	4412	4412.edf	22
9	1563	0	0	0.99994934	5.06E-05	4412	4412.edf	33
9	1567	0	0	0.99996626	3.37E-05	4413	4413.edf	3
9	1586	0	1	0.3403935	0.65960646	4413	4413.edf	22
9	1596	0	1	0.18121155	0.81878847	4413	4413.edf	32
9	1600	0	0	0.5457109	0.45428905	4414	4414.edf	2
9	1617	0	0	0.9988379	0.001162138	4414	4414.edf	19
9	1632	0	0	0.586608	0.41339198	4415	4415.edf	0
9	1645	0	0	0.9995127	0.000487349	4415	4415.edf	13
9	1660	0	0	0.9995766	0.000423376	4415	4415.edf	28
9	1670	0	0	0.9572391	0.042760864	4416	4416.edf	4
9	1680	0	0	0.9996997	0.000300336	4416	4416.edf	14
9	1690	0	0	0.9980344	0.001965567	4416	4416.edf	24
9	1701	0	0	0.99975544	0.000244518	4417	4417.edf	1
9	1707	0	0	0.71627617	0.28372383	4417	4417.edf	7
9	1710	0	0	0.99133915	0.008660845	4417	4417.edf	10
9	1713	0	0	0.9964108	0.003589258	4417	4417.edf	13
9	1719	0	0	0.6729918	0.3270082	4417	4417.edf	19
10	5	1	1	0.003291254	0.99670875	1107	1107.edf	5
10	7	1	1	0.003192656	0.99680734	1107	1107.edf	7
10	18	1	1	0.007992739	0.99200726	1107	1107.edf	18
10	43	1	1	0.003672227	0.9963278	1108	1108.edf	9
10	68	1	1	0.020491488	0.9795085	1109	1109.edf	0
10	70	1	1	0.00567852	0.99432147	1109	1109.edf	2
10	73	1	1	0.005918179	0.9940818	1109	1109.edf	5
10	81	1	1	0.005517826	0.99448216	1109	1109.edf	13
10	86	1	1	0.006240505	0.99375945	1109	1109.edf	18
10	94	1	1	0.009399394	0.9906006	1109	1109.edf	26
10	97	1	1	0.00380555	0.9961945	1109	1109.edf	29
10	98	1	1	0.017604236	0.9823958	1109	1109.edf	30
10	107	1	1	0.018394494	0.98160547	2301	2301.edf	5
10	110	1	1	0.010108302	0.98989177	2301	2301.edf	8
10	125	1	1	0.0381067	0.9618933	2301	2301.edf	23
10	131	1	1	0.006015072	0.993985	2301	2301.edf	29
10	135	1	1	0.016139153	0.98386085	2301	2301.edf	33
10	136	1	1	0.002313578	0.9976864	2302	2302.edf	0
10	143	1	0	0.9559259	0.044074073	2302	2302.edf	7
10	172	1	0	0.9559259	0.044074073	2303	2303.edf	2
10	174	1	1	0.06388198	0.936118	2303	2303.edf	4
10	206	1	1	0.27081737	0.7291826	2304	2304.edf	2
10	227	1	1	0.08165382	0.9183462	2304	2304.edf	23
10	235	1	1	0.110118225	0.8898818	2304	2304.edf	31
10	236	1	1	0.17557208	0.82442784	2304	2304.edf	32
10	251	1	1	0.08399219	0.9160078	2305	2305.edf	13
10	254	1	1	0.2645332	0.73546684	2305	2305.edf	16
10	275	1	1	0.2065549	0.7934451	2306	2306.edf	3
10	290	1	1	0.13069798	0.86930203	2306	2306.edf	18
10	307	1	0	0.64508945	0.35491058	2307	2307.edf	1
10	324	1	0	0.64508945	0.35491058	2307	2307.edf	18
10	327	1	1	0.000818969	0.999181	2307	2307.edf	21
10	369	1	1	0.000982979	0.999017	2308	2308.edf	29
10	370	1	1	0.002470336	0.9975297	2308	2308.edf	30
10	371	1	1	0.001110307	0.99888974	2308	2308.edf	31
10	384	1	1	0.003149777	0.9968502	2309	2309.edf	10
10	387	1	1	0.000398852	0.9996012	2309	2309.edf	13
10	404	1	0	0.64508945	0.35491058	2309	2309.edf	30
10	419	1	1	0.002003871	0.9979962	2310	2310.edf	11
10	450	1	1	0.000887942	0.99911207	2311	2311.edf	8
10	454	1	1	0.001761236	0.9982388	2311	2311.edf	12
10	455	1	0	0.64508945	0.35491058	2311	2311.edf	13
10	466	1	1	0.0520764	0.9479236	2311	2311.edf	24
10	467	1	1	0.008420882	0.9915792	2311	2311.edf	25
10	474	1	0	0.64508945	0.35491058	2311	2311.edf	32
10	490	1	1	0.09003771	0.90996224	2312	2312.edf	14
10	493	1	1	0.001827262	0.99817276	2312	2312.edf	17
10	497	1	1	0.000645604	0.9993544	2312	2312.edf	21
10	509	1	0	0.64508945	0.35491058	2312	2312.edf	33
10	515	1	1	0.008127361	0.9918726	2313	2313.edf	5
10	519	1	1	0.001449189	0.99855083	2313	2313.edf	9
10	530	1	1	0.000872727	0.9991273	2313	2313.edf	20
10	541	1	0	0.64508945	0.35491058	2313	2313.edf	31
10	550	1	1	0.002629132	0.99737084	2314	2314.edf	6
10	553	1	1	0.001595831	0.9984042	2314	2314.edf	9
10	555	1	1	0.001187612	0.99881244	2314	2314.edf	11
10	562	1	1	0.001096747	0.9989033	2314	2314.edf	18
10	563	1	0	0.64508945	0.35491058	2314	2314.edf	19
10	573	1	0	0.64508945	0.35491058	2314	2314.edf	29
10	577	1	1	0.00529734	0.99470264	2314	2314.edf	33
10	580	1	1	0.001264403	0.9987356	2315	2315.edf	2
10	587	1	1	0.001174239	0.9988257	2315	2315.edf	9
10	590	1	0	0.64508945	0.35491058	2315	2315.edf	12
10	608	1	1	0.003519286	0.99648076	2315	2315.edf	30
10	634	1	1	0.000538096	0.99946195	2316	2316.edf	22
10	644	1	1	0.000538096	0.99946195	2316	2316.edf	32
10	660	1	0	0.64508945	0.35491058	2317	2317.edf	14
10	662	1	1	0.007088007	0.992912	2317	2317.edf	16
10	665	1	1	0.009512344	0.99048764	2317	2317.edf	19
10	667	1	0	0.64508945	0.35491058	2317	2317.edf	21
10	672	1	1	0.002145457	0.99785453	2317	2317.edf	26
10	684	1	1	0.001591071	0.998409	2318	2318.edf	4
10	687	1	1	0.001257859	0.99874216	2318	2318.edf	7
10	701	1	0	0.64508945	0.35491058	2318	2318.edf	21
10	707	1	0	0.64508945	0.35491058	2318	2318.edf	27
10	708	1	1	0.001088399	0.9989116	2318	2318.edf	28
10	709	1	1	0.00981675	0.9901833	2318	2318.edf	29
10	715	1	1	0.001117252	0.9988827	2319	2319.edf	1
10	728	1	1	0.000514265	0.99948573	2319	2319.edf	14
10	775	1	1	0.002697088	0.9973029	2320	2320.edf	27
10	797	1	1	0.009399371	0.9906006	2321	2321.edf	15
10	811	1	0	0.64508945	0.35491058	2321	2321.edf	29
10	833	1	0	0.64508945	0.35491058	2322	2322.edf	17
10	835	1	1	0.003219619	0.9967804	2322	2322.edf	19
10	837	1	1	0.003468315	0.99653167	2322	2322.edf	21
10	839	1	1	0.006624034	0.99337596	2322	2322.edf	23
10	862	1	1	0.017990269	0.9820097	3301	3301.edf	12
10	885	1	1	0.03855002	0.96145	3302	3302.edf	1
10	927	0	1	0.013925848	0.9860742	3303	3303.edf	9
10	933	0	0	0.9688701	0.031129908	3303	3303.edf	15
10	936	0	0	0.97363937	0.02636064	3303	3303.edf	18
10	941	0	0	0.97559875	0.024401275	3303	3303.edf	23
10	953	0	0	0.97279185	0.027208192	3304	3304.edf	1
10	955	0	0	0.9494157	0.050584264	3304	3304.edf	3
10	960	0	0	0.9744967	0.025503252	3304	3304.edf	8
10	970	0	0	0.97990704	0.020092892	3304	3304.edf	18
10	992	0	0	0.9971885	0.002811462	3305	3305.edf	6
10	1005	0	0	0.99869007	0.001309981	3305	3305.edf	19
10	1007	0	0	0.99808073	0.001919271	3305	3305.edf	21
10	1011	0	0	0.9975038	0.002496229	3305	3305.edf	25
10	1023	0	0	0.9989422	0.001057849	3306	3306.edf	3
10	1028	0	0	0.99818856	0.001811494	3306	3306.edf	8
10	1063	0	0	0.99884737	0.001152578	3307	3307.edf	9
10	1084	0	0	0.98906904	0.010931016	3307	3307.edf	30
10	1104	0	0	0.9992754	0.000724635	3308	3308.edf	16
10	1112	0	0	0.9990778	0.000922241	3308	3308.edf	24
10	1113	0	0	0.99684167	0.003158347	3308	3308.edf	25
10	1128	0	0	0.9963013	0.003698739	3309	3309.edf	6
10	1140	0	0	0.9982686	0.001731372	3309	3309.edf	18
10	1146	0	0	0.9960691	0.003930948	3309	3309.edf	24
10	1148	0	0	0.98562753	0.014372443	3309	3309.edf	26
10	1160	0	0	0.9971264	0.002873547	4401	4401.edf	4
10	1163	0	0	0.9984761	0.001523937	4401	4401.edf	7
10	1185	0	0	0.9974529	0.002547083	4401	4401.edf	29
10	1192	0	0	0.9985152	0.001484751	4402	4402.edf	2
10	1198	0	0	0.9966898	0.003310201	4402	4402.edf	8
10	1212	0	0	0.997841	0.002158922	4402	4402.edf	22
10	1215	0	0	0.9932673	0.006732724	4402	4402.edf	25
10	1230	0	0	0.9996512	0.000348784	4403	4403.edf	6
10	1233	0	0	0.997928	0.002072015	4403	4403.edf	9
10	1234	0	0	0.9968028	0.003197226	4403	4403.edf	10
10	1246	0	0	0.99934345	0.000656567	4403	4403.edf	22
10	1275	0	0	0.9957787	0.004221297	4404	4404.edf	17
10	1281	0	0	0.99301225	0.006987806	4404	4404.edf	23
10	1290	0	0	0.99777967	0.002220368	4404	4404.edf	32
10	1291	0	0	0.99697304	0.003026904	4404	4404.edf	33
10	1293	0	0	0.99395424	0.006045705	4405	4405.edf	1
10	1304	0	0	0.9975079	0.002491984	4405	4405.edf	12
10	1305	0	0	0.99884784	0.001152086	4405	4405.edf	13
10	1307	0	0	0.9972953	0.002704719	4405	4405.edf	15
10	1320	0	0	0.99853945	0.001460512	4405	4405.edf	28
10	1321	0	0	0.9966967	0.003303309	4405	4405.edf	29
10	1339	0	0	0.97725075	0.022749247	4406	4406.edf	13
10	1341	0	1	0.27675462	0.7232454	4406	4406.edf	15
10	1348	0	0	0.6873541	0.31264594	4406	4406.edf	22
10	1349	0	1	0.4317088	0.5682912	4406	4406.edf	23
10	1354	0	0	0.89173746	0.10826253	4406	4406.edf	28
10	1358	0	0	0.93652856	0.063471496	4406	4406.edf	32
10	1367	0	1	0.40676844	0.5932315	4407	4407.edf	7
10	1384	0	0	0.9696684	0.030331599	4407	4407.edf	24
10	1394	0	0	0.8393578	0.16064224	4408	4408.edf	0
10	1411	0	0	0.9988681	0.001131953	4408	4408.edf	17
10	1412	0	0	0.9972042	0.002795871	4408	4408.edf	18
10	1428	0	0	0.9995448	0.000455212	4409	4409.edf	0
10	1434	0	0	0.99813545	0.001864468	4409	4409.edf	6
10	1444	0	0	0.999171	0.000829041	4409	4409.edf	16
10	1446	0	0	0.99961036	0.000389714	4409	4409.edf	18
10	1460	0	0	0.9996748	0.000325188	4409	4409.edf	32
10	1481	0	0	0.993846	0.006153981	4410	4410.edf	19
10	1483	0	0	0.9969236	0.003076341	4410	4410.edf	21
10	1490	0	0	0.994885	0.005114981	4410	4410.edf	28
10	1504	0	0	0.9907795	0.009220467	4411	4411.edf	8
10	1548	0	0	0.99650854	0.003491463	4412	4412.edf	18
10	1554	0	0	0.9966704	0.003329633	4412	4412.edf	24
10	1556	0	0	0.99832135	0.00167858	4412	4412.edf	26
10	1566	0	0	0.9499725	0.05002746	4413	4413.edf	2
10	1572	0	0	0.651442	0.34855807	4413	4413.edf	8
10	1574	0	1	0.0941619	0.90583813	4413	4413.edf	10
10	1578	0	1	0.11081214	0.8891879	4413	4413.edf	14
10	1582	0	1	0.20710057	0.7928994	4413	4413.edf	18
10	1587	0	0	0.9301903	0.0698097	4413	4413.edf	23
10	1588	0	0	0.91525155	0.084748425	4413	4413.edf	24
10	1606	0	0	0.9825133	0.017486768	4414	4414.edf	8
10	1607	0	0	0.9830851	0.016914865	4414	4414.edf	9
10	1614	0	0	0.9904889	0.00951106	4414	4414.edf	16
10	1622	0	0	0.9927027	0.007297294	4414	4414.edf	24
10	1630	0	0	0.773878	0.22612204	4414	4414.edf	32
10	1634	0	1	0.08260934	0.91739064	4415	4415.edf	2
10	1651	0	0	0.99932325	0.000676737	4415	4415.edf	19
10	1661	0	0	0.9960329	0.003967055	4415	4415.edf	29
10	1694	0	0	0.9974694	0.002530649	4416	4416.edf	28
10	1721	0	0	0.99640214	0.003597901	4417	4417.edf	21
10	1725	0	0	0.94677925	0.053220715	4417	4417.edf	24
