# Supplementary material for: Discrete wavelet transform-driven optimized deep learning-based framework for dyslexia detection using EEG signals
Source: Front Neuroinform. 2026 Mar 25;20:1765088. doi: 10.3389/fninf.2026.1765088 (PMC13057293; doi:10.3389/fninf.2026.1765088)
Supplement: Supplementary file 4 [file Data_Sheet_4.CSV]

feature_set	fold	subject	true_label	predicted_label	predicted_prob
small_worldness	1	1109	0	1	0.742563201
small_worldness	1	2305	0	1	0.653625336
small_worldness	1	2308	0	0	0.286789443
small_worldness	1	2311	0	1	0.510980845
small_worldness	1	2312	0	0	0.466921835
small_worldness	1	3306	1	0	0.281598366
small_worldness	1	3308	1	0	0.281598366
small_worldness	1	3309	1	0	0.281598366
small_worldness	1	4401	1	0	0.281598366
small_worldness	1	4407	1	1	0.785565215
small_worldness	1	4408	1	1	0.804230789
small_worldness	2	1107	0	0	0.418917247
small_worldness	2	2303	0	0	0.411016792
small_worldness	2	2307	0	1	0.57294166
small_worldness	2	2318	0	1	0.577997942
small_worldness	2	2322	0	0	0.42034458
small_worldness	2	3302	1	1	0.641202055
small_worldness	2	3303	1	1	0.647819919
small_worldness	2	4403	1	1	0.658194391
small_worldness	2	4405	1	0	0.407833596
small_worldness	2	4413	1	1	0.645878939
small_worldness	3	2302	0	1	0.516462183
small_worldness	3	2304	0	1	0.51927495
small_worldness	3	2309	0	1	0.518721153
small_worldness	3	2319	0	1	0.518721153
small_worldness	3	2320	0	1	0.516462183
small_worldness	3	3304	1	1	0.5
small_worldness	3	4402	1	1	0.523511352
small_worldness	3	4411	1	1	0.5
small_worldness	3	4412	1	1	0.519497258
small_worldness	3	4417	1	1	0.518721153
small_worldness	4	1108	0	0	0.483420103
small_worldness	4	2310	0	1	0.517366587
small_worldness	4	2314	0	1	0.524492474
small_worldness	4	2316	0	1	0.5
small_worldness	4	2321	0	1	0.507852407
small_worldness	4	3301	1	1	0.556002464
small_worldness	4	3307	1	0	0.483420103
small_worldness	4	4404	1	1	0.568474417
small_worldness	4	4410	1	1	0.55725035
small_worldness	4	4414	1	1	0.547542674
small_worldness	5	2301	0	0	0.364832933
small_worldness	5	2306	0	1	0.566615669
small_worldness	5	2313	0	0	0.453627835
small_worldness	5	2315	0	0	0.339481187
small_worldness	5	2317	0	0	0.437710352
small_worldness	5	3305	1	0	0.462943867
small_worldness	5	4406	1	1	0.652545298
small_worldness	5	4409	1	1	0.608246542
small_worldness	5	4415	1	0	0.344094571
small_worldness	5	4416	1	0	0.368498662
avg_degree	1	1109	0	0	0.493366144
avg_degree	1	2305	0	1	0.589382969
avg_degree	1	2308	0	0	0.304447833
avg_degree	1	2311	0	1	0.541964669
avg_degree	1	2312	0	1	0.566460556
avg_degree	1	3306	1	0	0.292283935
avg_degree	1	3308	1	0	0.292283935
avg_degree	1	3309	1	0	0.292283935
avg_degree	1	4401	1	0	0.292283935
avg_degree	1	4407	1	1	0.724673524
avg_degree	1	4408	1	1	0.764677744
avg_degree	2	1107	0	1	0.590344588
avg_degree	2	2303	0	1	0.603940948
avg_degree	2	2307	0	1	0.591096543
avg_degree	2	2318	0	1	0.517158462
avg_degree	2	2322	0	1	0.579054427
avg_degree	2	3302	1	0	0.451742591
avg_degree	2	3303	1	0	0.442146628
avg_degree	2	4403	1	0	0.438524181
avg_degree	2	4405	1	1	0.621779044
avg_degree	2	4413	1	0	0.490085686
avg_degree	3	2302	0	1	0.519159232
avg_degree	3	2304	0	1	0.524047975
avg_degree	3	2309	0	1	0.523336829
avg_degree	3	2319	0	1	0.523336829
avg_degree	3	2320	0	1	0.519159232
avg_degree	3	3304	1	1	0.5
avg_degree	3	4402	1	1	0.529842481
avg_degree	3	4411	1	1	0.506016482
avg_degree	3	4412	1	1	0.513827828
avg_degree	3	4417	1	1	0.523336829
avg_degree	4	1108	0	1	0.510812522
avg_degree	4	2310	0	1	0.513227204
avg_degree	4	2314	0	1	0.5131694
avg_degree	4	2316	0	1	0.511827372
avg_degree	4	2321	0	1	0.511837636
avg_degree	4	3301	1	1	0.513515924
avg_degree	4	3307	1	1	0.510812522
avg_degree	4	4404	1	1	0.51382037
avg_degree	4	4410	1	1	0.513604505
avg_degree	4	4414	1	1	0.513261419
avg_degree	5	2301	0	0	0.349130984
avg_degree	5	2306	0	0	0.483138706
avg_degree	5	2313	0	1	0.528003648
avg_degree	5	2315	0	0	0.347222642
avg_degree	5	2317	0	1	0.586636928
avg_degree	5	3305	1	0	0.386198985
avg_degree	5	4406	1	1	0.745879772
avg_degree	5	4409	1	1	0.529640607
avg_degree	5	4415	1	0	0.333406408
avg_degree	5	4416	1	0	0.313010869
assortativity	1	1109	0	0	0.302572707
assortativity	1	2305	0	0	0.302572707
assortativity	1	2308	0	0	0.302572707
assortativity	1	2311	0	1	0.561386603
assortativity	1	2312	0	1	0.599943889
assortativity	1	3306	1	0	0.302572707
assortativity	1	3308	1	0	0.302572707
assortativity	1	3309	1	0	0.302572707
assortativity	1	4401	1	0	0.302572707
assortativity	1	4407	1	1	0.706908745
assortativity	1	4408	1	1	0.703423748
assortativity	2	1107	0	0	0.407363918
assortativity	2	2303	0	1	0.529116571
assortativity	2	2307	0	0	0.407363918
assortativity	2	2318	0	1	0.591584359
assortativity	2	2322	0	1	0.597744639
assortativity	2	3302	1	1	0.604015668
assortativity	2	3303	1	0	0.416702056
assortativity	2	4403	1	1	0.667081623
assortativity	2	4405	1	0	0.465595517
assortativity	2	4413	1	1	0.682305142
assortativity	3	2302	0	0	0.453784475
assortativity	3	2304	0	1	0.506800212
assortativity	3	2309	0	0	0.453784475
assortativity	3	2319	0	0	0.453784475
assortativity	3	2320	0	1	0.5
assortativity	3	3304	1	1	0.531028985
assortativity	3	4402	1	1	0.545619623
assortativity	3	4411	1	1	0.566014149
assortativity	3	4412	1	1	0.544357917
assortativity	3	4417	1	0	0.453784475
assortativity	4	1108	0	0	0.421102589
assortativity	4	2310	0	1	0.682833507
assortativity	4	2314	0	1	0.574760819
assortativity	4	2316	0	0	0.421102589
assortativity	4	2321	0	1	0.542060794
assortativity	4	3301	1	1	0.646790799
assortativity	4	3307	1	0	0.421102589
assortativity	4	4404	1	1	0.604532705
assortativity	4	4410	1	1	0.650365878
assortativity	4	4414	1	1	0.644968462
assortativity	5	2301	0	0	0.374849123
assortativity	5	2306	0	0	0.374849123
assortativity	5	2313	0	1	0.628421836
assortativity	5	2315	0	0	0.374849123
assortativity	5	2317	0	1	0.590222149
assortativity	5	3305	1	1	0.583452871
assortativity	5	4406	1	1	0.695440427
assortativity	5	4409	1	1	0.664737334
assortativity	5	4415	1	0	0.402650227
assortativity	5	4416	1	0	0.374960554
density	1	1109	0	0	0.493366144
density	1	2305	0	1	0.589382969
density	1	2308	0	0	0.304447833
density	1	2311	0	1	0.541964669
density	1	2312	0	1	0.566460556
density	1	3306	1	0	0.292283935
density	1	3308	1	0	0.292283935
density	1	3309	1	0	0.292283935
density	1	4401	1	0	0.292283935
density	1	4407	1	1	0.724673524
density	1	4408	1	1	0.764677744
density	2	1107	0	1	0.590344588
density	2	2303	0	1	0.603940948
density	2	2307	0	1	0.591096543
density	2	2318	0	1	0.517158462
density	2	2322	0	1	0.579054427
density	2	3302	1	0	0.451742591
density	2	3303	1	0	0.442146628
density	2	4403	1	0	0.438524181
density	2	4405	1	1	0.621779044
density	2	4413	1	0	0.490085686
density	3	2302	0	1	0.519159232
density	3	2304	0	1	0.524047975
density	3	2309	0	1	0.523336829
density	3	2319	0	1	0.523336829
density	3	2320	0	1	0.519159232
density	3	3304	1	1	0.5
density	3	4402	1	1	0.529842481
density	3	4411	1	1	0.506016482
density	3	4412	1	1	0.513827828
density	3	4417	1	1	0.523336829
density	4	1108	0	1	0.510812522
density	4	2310	0	1	0.513227204
density	4	2314	0	1	0.5131694
density	4	2316	0	1	0.511827372
density	4	2321	0	1	0.511837636
density	4	3301	1	1	0.513515924
density	4	3307	1	1	0.510812522
density	4	4404	1	1	0.51382037
density	4	4410	1	1	0.513604505
density	4	4414	1	1	0.513261419
density	5	2301	0	0	0.349130984
density	5	2306	0	0	0.483138706
density	5	2313	0	1	0.528003648
density	5	2315	0	0	0.347222642
density	5	2317	0	1	0.586636928
density	5	3305	1	0	0.386198985
density	5	4406	1	1	0.745879772
density	5	4409	1	1	0.529640607
density	5	4415	1	0	0.333406408
density	5	4416	1	0	0.313010869
avg_betweenness	1	1109	0	1	0.5
avg_betweenness	1	2305	0	1	0.506436257
avg_betweenness	1	2308	0	1	0.5
avg_betweenness	1	2311	0	1	0.5
avg_betweenness	1	2312	0	1	0.506302409
avg_betweenness	1	3306	1	1	0.5
avg_betweenness	1	3308	1	1	0.5
avg_betweenness	1	3309	1	1	0.5
avg_betweenness	1	4401	1	1	0.5
avg_betweenness	1	4407	1	1	0.5
avg_betweenness	1	4408	1	1	0.5
avg_betweenness	2	1107	0	1	0.611858806
avg_betweenness	2	2303	0	1	0.611858806
avg_betweenness	2	2307	0	1	0.611858806
avg_betweenness	2	2318	0	0	0.298262682
avg_betweenness	2	2322	0	1	0.611858806
avg_betweenness	2	3302	1	1	0.611858806
avg_betweenness	2	3303	1	1	0.611858806
avg_betweenness	2	4403	1	1	0.611858806
avg_betweenness	2	4405	1	1	0.611858806
avg_betweenness	2	4413	1	1	0.611858806
avg_betweenness	3	2302	0	0	0.211680657
avg_betweenness	3	2304	0	1	0.629330585
avg_betweenness	3	2309	0	1	0.629502011
avg_betweenness	3	2319	0	1	0.629502011
avg_betweenness	3	2320	0	1	0.629502011
avg_betweenness	3	3304	1	1	0.629502011
avg_betweenness	3	4402	1	1	0.629502011
avg_betweenness	3	4411	1	0	0.20148683
avg_betweenness	3	4412	1	1	0.629502011
avg_betweenness	3	4417	1	1	0.629502011
avg_betweenness	4	1108	0	1	0.545143174
avg_betweenness	4	2310	0	0	0.469521129
avg_betweenness	4	2314	0	0	0.426370682
avg_betweenness	4	2316	0	0	0.468365916
avg_betweenness	4	2321	0	1	0.545143174
avg_betweenness	4	3301	1	1	0.545143174
avg_betweenness	4	3307	1	1	0.545143174
avg_betweenness	4	4404	1	1	0.545143174
avg_betweenness	4	4410	1	1	0.545143174
avg_betweenness	4	4414	1	1	0.545143174
avg_betweenness	5	2301	0	1	0.539589443
avg_betweenness	5	2306	0	0	0.45124361
avg_betweenness	5	2313	0	1	0.539589443
avg_betweenness	5	2315	0	0	0.45024382
avg_betweenness	5	2317	0	0	0.451816905
avg_betweenness	5	3305	1	1	0.539589443
avg_betweenness	5	4406	1	0	0.486330303
avg_betweenness	5	4409	1	1	0.539589443
avg_betweenness	5	4415	1	1	0.539589443
avg_betweenness	5	4416	1	0	0.46171224
best_2	1	1109	0	0	0.376460641
best_2	1	2305	0	0	0.451302144
best_2	1	2308	0	0	0.390833766
best_2	1	2311	0	1	0.529692637
best_2	1	2312	0	0	0.484414865
best_2	1	3306	1	0	0.376460641
best_2	1	3308	1	0	0.376460641
best_2	1	3309	1	0	0.376460641
best_2	1	4401	1	0	0.376460641
best_2	1	4407	1	1	0.51986012
best_2	1	4408	1	1	0.510657659
best_2	2	1107	0	1	0.587088918
best_2	2	2303	0	1	0.5
best_2	2	2307	0	1	0.587088918
best_2	2	2318	0	1	0.596929371
best_2	2	2322	0	0	0.456572173
best_2	2	3302	1	1	0.5
best_2	2	3303	1	1	0.551977357
best_2	2	4403	1	0	0.41650592
best_2	2	4405	1	1	0.536201644
best_2	2	4413	1	0	0.377529961
best_2	3	2302	0	1	0.596196795
best_2	3	2304	0	1	0.515305733
best_2	3	2309	0	1	0.514864659
best_2	3	2319	0	1	0.514864659
best_2	3	2320	0	1	0.568179388
best_2	3	3304	1	1	0.5
best_2	3	4402	1	1	0.539236834
best_2	3	4411	1	1	0.593751871
best_2	3	4412	1	1	0.543891808
best_2	3	4417	1	1	0.514864659
best_2	4	1108	0	1	0.612595594
best_2	4	2310	0	0	0.428825377
best_2	4	2314	0	0	0.489419342
best_2	4	2316	0	1	0.600347016
best_2	4	2321	0	1	0.541026186
best_2	4	3301	1	0	0.393725589
best_2	4	3307	1	1	0.612595594
best_2	4	4404	1	0	0.483412744
best_2	4	4410	1	0	0.388950753
best_2	4	4414	1	0	0.390486119
best_2	5	2301	0	1	0.591197374
best_2	5	2306	0	1	0.58248321
best_2	5	2313	0	0	0.464250392
best_2	5	2315	0	1	0.582067522
best_2	5	2317	0	1	0.548223424
best_2	5	3305	1	0	0.442367477
best_2	5	4406	1	0	0.484707976
best_2	5	4409	1	0	0.456442139
best_2	5	4415	1	1	0.61555986
best_2	5	4416	1	1	0.5856557
best_3	1	1109	0	1	0.620204489
best_3	1	2305	0	0	0.425023567
best_3	1	2308	0	0	0.266908723
best_3	1	2311	0	1	0.580828429
best_3	1	2312	0	1	0.562215654
best_3	1	3306	1	0	0.245915329
best_3	1	3308	1	0	0.245915329
best_3	1	3309	1	0	0.245915329
best_3	1	4401	1	0	0.245915329
best_3	1	4407	1	1	0.648096338
best_3	1	4408	1	1	0.647992138
best_3	2	1107	0	1	0.611350416
best_3	2	2303	0	1	0.557129304
best_3	2	2307	0	1	0.527549103
best_3	2	2318	0	1	0.569203239
best_3	2	2322	0	1	0.544243661
best_3	2	3302	1	0	0.482912318
best_3	2	3303	1	0	0.476535053
best_3	2	4403	1	0	0.427845253
best_3	2	4405	1	1	0.590100876
best_3	2	4413	1	0	0.427068729
best_3	3	2302	0	1	0.582182738
best_3	3	2304	0	1	0.539265408
best_3	3	2309	0	1	0.518615503
best_3	3	2319	0	1	0.518615503
best_3	3	2320	0	1	0.566938169
best_3	3	3304	1	1	0.526883618
best_3	3	4402	1	1	0.55818028
best_3	3	4411	1	1	0.573738967
best_3	3	4412	1	1	0.594489772
best_3	3	4417	1	1	0.518615503
best_3	4	1108	0	1	0.551041988
best_3	4	2310	0	0	0.481301992
best_3	4	2314	0	0	0.49415682
best_3	4	2316	0	1	0.543133593
best_3	4	2321	0	1	0.527132053
best_3	4	3301	1	0	0.472946091
best_3	4	3307	1	1	0.551041988
best_3	4	4404	1	0	0.474383531
best_3	4	4410	1	0	0.468293781
best_3	4	4414	1	0	0.458370619
best_3	5	2301	0	1	0.519504786
best_3	5	2306	0	1	0.516239357
best_3	5	2313	0	1	0.510626403
best_3	5	2315	0	1	0.517011989
best_3	5	2317	0	1	0.512958256
best_3	5	3305	1	1	0.513553913
best_3	5	4406	1	1	0.507738511
best_3	5	4409	1	1	0.510420657
best_3	5	4415	1	1	0.519810437
best_3	5	4416	1	1	0.518199715
best_4	1	1109	0	1	0.655650389
best_4	1	2305	0	0	0.424295755
best_4	1	2308	0	0	0.244559009
best_4	1	2311	0	1	0.551812685
best_4	1	2312	0	1	0.587526978
best_4	1	3306	1	0	0.233325895
best_4	1	3308	1	0	0.233325895
best_4	1	3309	1	0	0.233325895
best_4	1	4401	1	0	0.233325895
best_4	1	4407	1	1	0.673729449
best_4	1	4408	1	1	0.689746475
best_4	2	1107	0	1	0.610430784
best_4	2	2303	0	1	0.577576789
best_4	2	2307	0	1	0.544558382
best_4	2	2318	0	1	0.557661258
best_4	2	2322	0	1	0.550587284
best_4	2	3302	1	0	0.473236601
best_4	2	3303	1	0	0.464731951
best_4	2	4403	1	0	0.427255692
best_4	2	4405	1	1	0.596856018
best_4	2	4413	1	0	0.438767535
best_4	3	2302	0	1	0.570068468
best_4	3	2304	0	1	0.565788163
best_4	3	2309	0	1	0.552107053
best_4	3	2319	0	1	0.552107053
best_4	3	2320	0	1	0.590726028
best_4	3	3304	1	0	0.491140436
best_4	3	4402	1	1	0.571610565
best_4	3	4411	1	1	0.54083246
best_4	3	4412	1	1	0.583514961
best_4	3	4417	1	1	0.552107053
best_4	4	1108	0	1	0.514870372
best_4	4	2310	0	1	0.509840928
best_4	4	2314	0	1	0.510699343
best_4	4	2316	0	1	0.514064514
best_4	4	2321	0	1	0.513262055
best_4	4	3301	1	1	0.509555143
best_4	4	3307	1	1	0.514870372
best_4	4	4404	1	1	0.508925512
best_4	4	4410	1	1	0.509027308
best_4	4	4414	1	1	0.508879831
best_4	5	2301	0	0	0.439712174
best_4	5	2306	0	0	0.472964757
best_4	5	2313	0	1	0.524999312
best_4	5	2315	0	0	0.460738121
best_4	5	2317	0	1	0.511546886
best_4	5	3305	1	0	0.492930534
best_4	5	4406	1	1	0.564806907
best_4	5	4409	1	1	0.526374555
best_4	5	4415	1	0	0.439878285
best_4	5	4416	1	0	0.446337656
all_5	1	1109	0	1	0.666665134
all_5	1	2305	0	0	0.431582613
all_5	1	2308	0	0	0.242380978
all_5	1	2311	0	1	0.541307586
all_5	1	2312	0	1	0.597373314
all_5	1	3306	1	0	0.233884052
all_5	1	3308	1	0	0.233884052
all_5	1	3309	1	0	0.233884052
all_5	1	4401	1	0	0.233884052
all_5	1	4407	1	1	0.68944941
all_5	1	4408	1	1	0.711789345
all_5	2	1107	0	1	0.603010092
all_5	2	2303	0	1	0.581453565
all_5	2	2307	0	1	0.55126369
all_5	2	2318	0	1	0.548879636
all_5	2	2322	0	1	0.551905149
all_5	2	3302	1	0	0.468669185
all_5	2	3303	1	0	0.459805151
all_5	2	4403	1	0	0.430206238
all_5	2	4405	1	1	0.596128263
all_5	2	4413	1	0	0.447424222
all_5	3	2302	0	1	0.562035142
all_5	3	2304	0	1	0.571094625
all_5	3	2309	0	1	0.565969785
all_5	3	2319	0	1	0.565969785
all_5	3	2320	0	1	0.589407052
all_5	3	3304	1	0	0.475202162
all_5	3	4402	1	1	0.571722984
all_5	3	4411	1	1	0.522214203
all_5	3	4412	1	1	0.568295755
all_5	3	4417	1	1	0.565969785
all_5	4	1108	0	1	0.5
all_5	4	2310	0	1	0.522075353
all_5	4	2314	0	1	0.518835903
all_5	4	2316	0	1	0.5
all_5	4	2321	0	1	0.507186639
all_5	4	3301	1	1	0.523565074
all_5	4	3307	1	1	0.5
all_5	4	4404	1	1	0.526957566
all_5	4	4410	1	1	0.525995742
all_5	4	4414	1	1	0.525423921
all_5	5	2301	0	0	0.393454492
all_5	5	2306	0	0	0.450319793
all_5	5	2313	0	1	0.527911738
all_5	5	2315	0	0	0.422262214
all_5	5	2317	0	1	0.519534829
all_5	5	3305	1	0	0.472873348
all_5	5	4406	1	1	0.609607262
all_5	5	4409	1	1	0.536408145
all_5	5	4415	1	0	0.394481602
all_5	5	4416	1	0	0.397790539
